# Supplementary material for: Identification of novel immune-related targets mediating disease progression in acute pancreatitis
Source: Front Cell Infect Microbiol. 2022 Dec 14;12:1052466. doi: 10.3389/fcimb.2022.1052466 (PMC9795030; doi:10.3389/fcimb.2022.1052466)
Supplement: Supplementary file 2 [file Table_1.xls]

## Sheet: Supplementary Table S1
Supplementtary Table S1 Genes differentially expressed between healthy controls and AP patients
ENSGid	Geneid	Function	baseMean	log2FC	Pvalue	Padj
ENSG00000138433	CIR1	protein_coding	1731.54	1.08576	3.96e-28	8.15e-24
ENSG00000198589	LRBA	protein_coding	472.73	-0.75749	4.94e-25	4.53e-21
ENSG00000204472	AIF1	protein_coding	1198.32	1.20875	6.59e-25	4.53e-21
ENSG00000136810	TXN	protein_coding	388.309	1.7282	1.46e-24	7.52e-21
ENSG00000118520	ARG1	protein_coding	519.056	3.81596	2.06e-24	8.47e-21
ENSG00000258944	AC004846.2	antisense	30.9017	1.24936	5.63e-24	1.93e-20
ENSG00000091157	WDR7	protein_coding	251.846	-0.498428	8.81e-24	2.59e-20
ENSG00000143546	S100A8	protein_coding	10074.1	2.69029	4.61e-23	1.19e-19
ENSG00000103671	TRIP4	protein_coding	280.813	0.68853	1.01e-22	2.32e-19
ENSG00000137947	GTF2B	protein_coding	273.61	0.904875	1.51e-22	2.97e-19
ENSG00000130755	GMFG	protein_coding	1594.1	1.14691	1.59e-22	2.97e-19
ENSG00000111229	ARPC3	protein_coding	3130.64	1.02463	2.92e-22	5.01e-19
ENSG00000120280	CXorf21	protein_coding	400.299	0.866052	4.96e-22	7.86e-19
ENSG00000181827	RFX7	protein_coding	309.145	-0.680806	7.02e-22	1.03e-18
ENSG00000176624	MEX3C	protein_coding	359.226	-0.59878	1.04e-21	1.43e-18
ENSG00000183019	MCEMP1	protein_coding	668.363	3.44397	1.29e-21	1.61e-18
ENSG00000124107	SLPI	protein_coding	165.472	2.24438	1.33e-21	1.61e-18
ENSG00000130066	SAT1	protein_coding	5821.07	1.10563	2.64e-21	3.02e-18
ENSG00000163947	ARHGEF3	protein_coding	1082.11	-0.471469	4.75e-21	5.15e-18
ENSG00000255163	HSPE1P18	processed_pseudogene	204.545	1.07442	6.67e-21	6.87e-18
ENSG00000125356	NDUFA1	protein_coding	148.455	1.16635	7.9e-21	7.75e-18
ENSG00000163221	S100A12	protein_coding	1699.83	2.63645	1.13e-20	1.06e-17
ENSG00000169714	CNBP	protein_coding	3447.23	0.585683	1.36e-20	1.22e-17
ENSG00000138772	ANXA3	protein_coding	1345.07	2.66934	1.5e-20	1.28e-17
ENSG00000131100	ATP6V1E1	protein_coding	676.368	0.889671	2.17e-20	1.79e-17
ENSG00000140262	TCF12	protein_coding	411.32	-0.528529	2.68e-20	2.05e-17
ENSG00000175197	DDIT3	protein_coding	91.6007	0.854838	2.74e-20	2.05e-17
ENSG00000116209	TMEM59	protein_coding	1444.4	0.806325	2.79e-20	2.05e-17
ENSG00000175216	CKAP5	protein_coding	467.841	-0.567166	3.48e-20	2.47e-17
ENSG00000140612	SEC11A	protein_coding	631.241	0.554486	4.82e-20	3.31e-17
ENSG00000274173	AL035661.1	lincRNA	144.448	2.79057	5.89e-20	3.82e-17
ENSG00000140932	CMTM2	protein_coding	487.393	1.47833	5.93e-20	3.82e-17
ENSG00000086758	HUWE1	protein_coding	1272.42	-0.450042	6.49e-20	4.05e-17
ENSG00000137752	CASP1	protein_coding	2672.45	0.791908	7.12e-20	4.31e-17
ENSG00000203999	LINC01270	lincRNA	185.408	1.61107	7.57e-20	4.45e-17
ENSG00000198223	CSF2RA	protein_coding	1653.98	1.13028	8.23e-20	4.71e-17
ENSG00000121892	PDS5A	protein_coding	1231.28	-0.424327	1.3e-19	7.23e-17
ENSG00000164032	H2AFZ	protein_coding	805.892	0.956106	1.95e-19	1.03e-16
ENSG00000162402	USP24	protein_coding	1051.4	-0.462904	1.95e-19	1.03e-16
ENSG00000174720	LARP7	protein_coding	458.927	0.680437	2.09e-19	1.07e-16
ENSG00000163220	S100A9	protein_coding	31850.5	1.83308	2.27e-19	1.14e-16
ENSG00000196668	LINC00173	processed_transcript	161.209	1.11	2.73e-19	1.34e-16
ENSG00000121552	CSTA	protein_coding	211	1.48581	2.96e-19	1.42e-16
ENSG00000165502	RPL36AL	protein_coding	779.266	0.704452	6.76e-19	3.16e-16
ENSG00000116741	RGS2	protein_coding	9514.52	1.41423	6.93e-19	3.17e-16
ENSG00000163563	MNDA	protein_coding	31197.4	0.978707	9.76e-19	4.37e-16
ENSG00000060971	ACAA1	protein_coding	703.848	0.825862	1.12e-18	4.89e-16
ENSG00000134571	MYBPC3	protein_coding	71.751	1.15368	1.2e-18	5.15e-16
ENSG00000217555	CKLF	protein_coding	162.122	1.10655	1.27e-18	5.35e-16
ENSG00000204397	CARD16	protein_coding	333.195	1.38205	1.65e-18	6.81e-16
ENSG00000215769	ARHGAP27P1-BPTFP1-KPNA2P3	processed_transcript	108.79	0.824004	1.97e-18	7.96e-16
ENSG00000240682	ISY1	protein_coding	123.655	0.629758	2.03e-18	8.05e-16
ENSG00000132963	POMP	protein_coding	295.169	0.803058	2.62e-18	1.02e-15
ENSG00000280543	ASAP1-IT2	sense_intronic	46.5875	1.17902	2.77e-18	1.06e-15
ENSG00000111729	CLEC4A	protein_coding	37.0176	1.33358	3.8e-18	1.42e-15
ENSG00000119929	CUTC	protein_coding	163.887	0.787731	5.01e-18	1.84e-15
ENSG00000254325	AC018607.1	sense_intronic	67.9845	1.19118	6.17e-18	2.23e-15
ENSG00000117614	SYF2	protein_coding	798.743	0.656846	6.34e-18	2.25e-15
ENSG00000269220	LINC00528	lincRNA	112.761	0.631611	6.58e-18	2.3e-15
ENSG00000163958	ZDHHC19	protein_coding	29.821	3.65783	7.43e-18	2.55e-15
ENSG00000131966	ACTR10	protein_coding	467.999	0.713072	7.87e-18	2.66e-15
ENSG00000163466	ARPC2	protein_coding	7626.82	0.768242	1.02e-17	3.37e-15
ENSG00000159352	PSMD4	protein_coding	937.648	0.6677	1.37e-17	4.48e-15
ENSG00000125484	GTF3C4	protein_coding	205.991	-0.434828	1.39e-17	4.48e-15
ENSG00000181929	PRKAG1	protein_coding	354.343	0.456851	1.51e-17	4.79e-15
ENSG00000164104	HMGB2	protein_coding	914.738	1.67245	1.6e-17	5e-15
ENSG00000274536	AL034397.3	antisense	2683.93	1.38107	2.15e-17	6.56e-15
ENSG00000160593	JAML	protein_coding	14121.4	0.776468	2.16e-17	6.56e-15
ENSG00000173171	MTX1	protein_coding	247.17	1.05085	2.27e-17	6.68e-15
ENSG00000100612	DHRS7	protein_coding	1577.77	0.90061	2.27e-17	6.68e-15
ENSG00000100554	ATP6V1D	protein_coding	310.872	0.86556	2.49e-17	7.22e-15
ENSG00000188897	AC099489.1	protein_coding	380.855	1.10476	2.7e-17	7.73e-15
ENSG00000258476	LINC02207	lincRNA	64.2174	2.67625	3.25e-17	9.17e-15
ENSG00000092020	PPP2R3C	protein_coding	667.65	0.856569	3.3e-17	9.18e-15
ENSG00000152422	XRCC4	protein_coding	57.6823	1.32561	3.66e-17	1e-14
ENSG00000072682	P4HA2	protein_coding	7.22229	1.40942	5.17e-17	1.39e-14
ENSG00000173221	GLRX	protein_coding	806.841	0.723994	5.19e-17	1.39e-14
ENSG00000120306	CYSTM1	protein_coding	649.327	2.41465	5.42e-17	1.43e-14
ENSG00000126945	HNRNPH2	protein_coding	1316.26	0.933563	6.06e-17	1.58e-14
ENSG00000100764	PSMC1	protein_coding	369.112	0.579774	6.7e-17	1.72e-14
ENSG00000116701	NCF2	protein_coding	14969.9	0.942535	7.77e-17	1.98e-14
ENSG00000166527	CLEC4D	protein_coding	395.943	2.52281	7.99e-17	2.01e-14
ENSG00000196954	CASP4	protein_coding	4166.18	1.01321	8.54e-17	2.12e-14
ENSG00000129055	ANAPC13	protein_coding	371.93	0.617402	9.56e-17	2.33e-14
ENSG00000213613	RPL11P3	processed_pseudogene	63.3396	1.22298	9.62e-17	2.33e-14
ENSG00000271304	AL133507.1	processed_pseudogene	18.681	2.16906	9.79e-17	2.34e-14
ENSG00000154589	LY96	protein_coding	182.522	1.47314	1.06e-16	2.52e-14
ENSG00000273017	AP000240.1	sense_intronic	34.061	1.10569	1.13e-16	2.65e-14
ENSG00000109083	IFT20	protein_coding	128.578	0.64323	1.19e-16	2.75e-14
ENSG00000027697	IFNGR1	protein_coding	3396.14	1.22061	1.3e-16	2.96e-14
ENSG00000118308	LRMP	protein_coding	1784.28	0.706784	1.35e-16	3e-14
ENSG00000150782	IL18	protein_coding	97.2613	0.957693	1.35e-16	3e-14
ENSG00000137145	DENND4C	protein_coding	421.207	-0.528134	1.36e-16	3e-14
ENSG00000183337	BCOR	protein_coding	341.521	-0.587105	1.4e-16	3.06e-14
ENSG00000177410	ZFAS1	antisense	298.147	1.02683	1.53e-16	3.31e-14
ENSG00000224672	RPL17P10	processed_pseudogene	29.9451	1.24188	1.56e-16	3.34e-14
ENSG00000120688	WBP4	protein_coding	213.949	0.636724	1.84e-16	3.86e-14
ENSG00000163541	SUCLG1	protein_coding	406.113	0.581031	1.85e-16	3.86e-14
ENSG00000160055	TMEM234	protein_coding	87.0642	0.782334	1.86e-16	3.86e-14
ENSG00000151948	GLT1D1	protein_coding	2387.57	1.22452	1.96e-16	4.03e-14
ENSG00000120656	TAF12	protein_coding	276.386	0.689299	2.15e-16	4.39e-14
ENSG00000121316	PLBD1	protein_coding	5255.15	1.43917	2.26e-16	4.56e-14
ENSG00000116459	ATP5F1	protein_coding	666.91	0.673983	2.33e-16	4.64e-14
ENSG00000156650	KAT6B	protein_coding	414.708	-0.48959	2.34e-16	4.64e-14
ENSG00000196367	TRRAP	protein_coding	623.707	-0.438984	2.86e-16	5.6e-14
ENSG00000197208	SLC22A4	protein_coding	420.049	1.38155	2.98e-16	5.77e-14
ENSG00000158869	FCER1G	protein_coding	2994.26	1.56424	3e-16	5.77e-14
ENSG00000159496	RGL4	protein_coding	209.193	1.76707	3.04e-16	5.79e-14
ENSG00000213373	LINC00671	lincRNA	38.5957	2.0332	3.28e-16	6.19e-14
ENSG00000165264	NDUFB6	protein_coding	170.496	0.868885	3.52e-16	6.57e-14
ENSG00000097007	ABL1	protein_coding	172.151	-0.445808	3.54e-16	6.57e-14
ENSG00000047849	MAP4	protein_coding	631.824	-0.488929	3.98e-16	7.31e-14
ENSG00000268734	AC245128.3	lincRNA	699.543	1.87974	4.11e-16	7.49e-14
ENSG00000146425	DYNLT1	protein_coding	678.066	0.83952	4.41e-16	7.97e-14
ENSG00000140379	BCL2A1	protein_coding	550.327	2.15893	4.86e-16	8.7e-14
ENSG00000174231	PRPF8	protein_coding	2233.71	-0.444373	4.98e-16	8.82e-14
ENSG00000120265	PCMT1	protein_coding	577.967	0.977027	5.01e-16	8.82e-14
ENSG00000154310	TNIK	protein_coding	370.195	-0.74556	5.12e-16	8.94e-14
ENSG00000108950	FAM20A	protein_coding	45.8057	3.08936	5.26e-16	9.1e-14
ENSG00000272669	AL021707.6	antisense	70.3909	1.19652	5.64e-16	9.63e-14
ENSG00000054116	TRAPPC3	protein_coding	391.025	0.355206	5.66e-16	9.63e-14
ENSG00000260563	AC132872.1	lincRNA	114.589	0.992274	5.95e-16	1e-13
ENSG00000113368	LMNB1	protein_coding	1835.31	1.4158	6.51e-16	1.09e-13
ENSG00000113732	ATP6V0E1	protein_coding	1400.95	0.799499	6.54e-16	1.09e-13
ENSG00000198189	HSD17B11	protein_coding	2891.43	0.839129	6.69e-16	1.1e-13
ENSG00000170956	CEACAM3	protein_coding	988.763	0.883346	6.74e-16	1.1e-13
ENSG00000125686	MED1	protein_coding	470.823	-0.369852	7.98e-16	1.29e-13
ENSG00000180509	KCNE1	protein_coding	159.777	1.875	8.18e-16	1.31e-13
ENSG00000112299	VNN1	protein_coding	1012.38	2.18322	8.23e-16	1.31e-13
ENSG00000100504	PYGL	protein_coding	7275.84	1.4186	8.63e-16	1.37e-13
ENSG00000115306	SPTBN1	protein_coding	1053.58	-0.772621	8.72e-16	1.37e-13
ENSG00000139793	MBNL2	protein_coding	239.685	-0.706173	9.17e-16	1.43e-13
ENSG00000062716	VMP1	protein_coding	6778.21	0.962854	9.41e-16	1.46e-13
ENSG00000186566	GPATCH8	protein_coding	782.001	-0.319649	9.73e-16	1.5e-13
ENSG00000251259	AC004069.1	lincRNA	68.0164	1.1435	9.87e-16	1.51e-13
ENSG00000143797	MBOAT2	protein_coding	1000.92	1.22065	1.04e-15	1.57e-13
ENSG00000137501	SYTL2	protein_coding	267.282	-0.996389	1.09e-15	1.64e-13
ENSG00000112992	NNT	protein_coding	438.916	-0.410508	1.13e-15	1.68e-13
ENSG00000151503	NCAPD3	protein_coding	171.159	-0.566428	1.18e-15	1.75e-13
ENSG00000143612	C1orf43	protein_coding	835.177	0.404782	1.26e-15	1.85e-13
ENSG00000237169	RPL12P27	processed_pseudogene	21.3348	1.37702	1.29e-15	1.88e-13
ENSG00000112053	SLC26A8	protein_coding	219.891	1.64432	1.33e-15	1.93e-13
ENSG00000101096	NFATC2	protein_coding	678.367	-0.873766	1.4e-15	2.01e-13
ENSG00000150337	FCGR1A	protein_coding	215.221	1.79321	1.42e-15	2.03e-13
ENSG00000119013	NDUFB3	protein_coding	99.0721	1.4295	1.43e-15	2.04e-13
ENSG00000280832	GSEC	antisense	174.478	1.80853	1.57e-15	2.21e-13
ENSG00000096063	SRPK1	protein_coding	2565.58	1.31779	1.77e-15	2.48e-13
ENSG00000163156	SCNM1	protein_coding	299.387	0.47995	1.79e-15	2.49e-13
ENSG00000123609	NMI	protein_coding	1340.26	0.90152	1.84e-15	2.55e-13
ENSG00000164151	ICE1	protein_coding	501.955	-0.3922	1.86e-15	2.56e-13
ENSG00000091106	NLRC4	protein_coding	927.37	1.47236	1.9e-15	2.59e-13
ENSG00000169641	LUZP1	protein_coding	183.667	-0.516595	1.96e-15	2.65e-13
ENSG00000276900	AC023157.3	antisense	145.178	0.839528	1.97e-15	2.65e-13
ENSG00000118680	MYL12B	protein_coding	1834.84	0.780348	1.98e-15	2.65e-13
ENSG00000088179	PTPN4	protein_coding	752.63	-0.711895	2e-15	2.65e-13
ENSG00000197956	S100A6	protein_coding	2631.24	0.978937	2.03e-15	2.69e-13
ENSG00000112303	VNN2	protein_coding	13213.5	1.38936	2.06e-15	2.71e-13
ENSG00000109016	DHRS7B	protein_coding	106.776	0.753083	2.08e-15	2.71e-13
ENSG00000166523	CLEC4E	protein_coding	1794.22	1.82067	2.21e-15	2.87e-13
ENSG00000135905	DOCK10	protein_coding	1208.15	-0.711262	2.42e-15	3.11e-13
ENSG00000143207	RFWD2	protein_coding	1218.1	0.739367	2.47e-15	3.16e-13
ENSG00000198793	MTOR	protein_coding	479.258	-0.3296	2.89e-15	3.65e-13
ENSG00000106070	GRB10	protein_coding	200.528	1.93125	2.89e-15	3.65e-13
ENSG00000121858	TNFSF10	protein_coding	3258.74	0.914096	3.01e-15	3.78e-13
ENSG00000010671	BTK	protein_coding	1033.41	0.557944	3.2e-15	4e-13
ENSG00000197102	DYNC1H1	protein_coding	1470.71	-0.387369	3.28e-15	4.05e-13
ENSG00000145491	ROPN1L	protein_coding	146.099	1.4021	3.28e-15	4.05e-13
ENSG00000118922	KLF12	protein_coding	584.118	-0.911035	3.38e-15	4.14e-13
ENSG00000179981	TSHZ1	protein_coding	236.705	-0.677015	3.48e-15	4.24e-13
ENSG00000167995	BEST1	protein_coding	1004.01	1.03011	3.67e-15	4.43e-13
ENSG00000185862	EVI2B	protein_coding	12504.9	0.891966	3.7e-15	4.43e-13
ENSG00000169228	RAB24	protein_coding	81.4208	1.01236	3.7e-15	4.43e-13
ENSG00000189241	TSPYL1	protein_coding	821.92	-0.270725	3.75e-15	4.47e-13
ENSG00000122565	CBX3	protein_coding	954.467	0.55817	3.84e-15	4.55e-13
ENSG00000115607	IL18RAP	protein_coding	1890.97	1.87842	4.04e-15	4.76e-13
ENSG00000166710	B2M	protein_coding	43907	0.819464	4.1e-15	4.79e-13
ENSG00000187116	LILRA5	protein_coding	1393.84	1.55822	4.55e-15	5.25e-13
ENSG00000214456	PLIN5	protein_coding	221.198	1.4672	4.55e-15	5.25e-13
ENSG00000152463	OLAH	protein_coding	38.9551	3.64402	4.57e-15	5.25e-13
ENSG00000102010	BMX	protein_coding	208.916	2.12172	4.78e-15	5.43e-13
ENSG00000203739	AL645568.1	antisense	42.0963	0.974632	4.79e-15	5.43e-13
ENSG00000130559	CAMSAP1	protein_coding	169.404	-0.379964	4.8e-15	5.43e-13
ENSG00000059377	TBXAS1	protein_coding	1995.14	0.867089	5.12e-15	5.76e-13
ENSG00000066933	MYO9A	protein_coding	281.26	-0.503982	5.21e-15	5.83e-13
ENSG00000156136	DCK	protein_coding	543.58	-0.484145	5.42e-15	6.03e-13
ENSG00000110079	MS4A4A	protein_coding	86.9676	1.86198	5.85e-15	6.47e-13
ENSG00000140678	ITGAX	protein_coding	7136.07	0.910323	5.88e-15	6.47e-13
ENSG00000064225	ST3GAL6	protein_coding	305.298	0.739836	6.2e-15	6.79e-13
ENSG00000033867	SLC4A7	protein_coding	404.414	-0.776776	6.33e-15	6.89e-13
ENSG00000284930	#N/A	#N/A	84.4431	1.15223	6.43e-15	6.97e-13
ENSG00000023516	AKAP11	protein_coding	583.506	-0.618665	6.72e-15	7.25e-13
ENSG00000132581	SDF2	protein_coding	359.519	0.632683	6.76e-15	7.25e-13
ENSG00000105866	SP4	protein_coding	306.869	-0.610322	6.8e-15	7.25e-13
ENSG00000118508	RAB32	protein_coding	382.898	1.23337	7.39e-15	7.84e-13
ENSG00000152213	ARL11	protein_coding	453.088	0.929506	7.53e-15	7.96e-13
ENSG00000182117	NOP10	protein_coding	332.963	1.07223	7.63e-15	8.02e-13
ENSG00000145041	DCAF1	protein_coding	354.177	-0.485226	8.15e-15	8.52e-13
ENSG00000185627	PSMD13	protein_coding	872.064	0.416181	8.63e-15	8.96e-13
ENSG00000204116	CHIC1	protein_coding	139.942	-0.771459	8.66e-15	8.96e-13
ENSG00000203710	CR1	protein_coding	3868.87	1.66376	9.24e-15	9.52e-13
ENSG00000115590	IL1R2	protein_coding	1238.98	2.10328	9.69e-15	9.91e-13
ENSG00000198824	CHAMP1	protein_coding	273.321	-0.385639	9.72e-15	9.91e-13
ENSG00000086065	CHMP5	protein_coding	335.029	0.904	9.95e-15	1.01e-12
ENSG00000124177	CHD6	protein_coding	459.888	-0.495278	1.02e-14	1.03e-12
ENSG00000213719	CLIC1	protein_coding	2930.94	0.968404	1.03e-14	1.03e-12
ENSG00000181016	LSMEM1	protein_coding	189.838	1.02396	1.08e-14	1.08e-12
ENSG00000132823	OSER1	protein_coding	660.514	0.736427	1.11e-14	1.1e-12
ENSG00000273691	AC087284.1	sense_intronic	65.966	1.10927	1.2e-14	1.18e-12
ENSG00000254838	GVINP1	transcribed_unprocessed_pseudogene	792.732	-0.581053	1.2e-14	1.18e-12
ENSG00000116717	GADD45A	protein_coding	179.935	2.11932	1.2e-14	1.18e-12
ENSG00000068654	POLR1A	protein_coding	184.076	-0.605929	1.25e-14	1.22e-12
ENSG00000134463	ECHDC3	protein_coding	58.1074	2.4117	1.32e-14	1.29e-12
ENSG00000172965	MIR4435-2HG	lincRNA	155.705	1.02704	1.41e-14	1.36e-12
ENSG00000115828	QPCT	protein_coding	2075.91	1.3186	1.43e-14	1.38e-12
ENSG00000104290	FZD3	protein_coding	40.8468	-0.854476	1.51e-14	1.45e-12
ENSG00000100603	SNW1	protein_coding	868.25	0.409377	1.54e-14	1.47e-12
ENSG00000082516	GEMIN5	protein_coding	158.164	-0.519627	1.55e-14	1.47e-12
ENSG00000197037	ZSCAN25	protein_coding	127.393	-0.359904	1.56e-14	1.47e-12
ENSG00000100938	GMPR2	protein_coding	633.935	0.69613	1.62e-14	1.52e-12
ENSG00000151726	ACSL1	protein_coding	24206.8	1.62869	1.63e-14	1.52e-12
ENSG00000146007	ZMAT2	protein_coding	802.163	0.777915	1.64e-14	1.52e-12
ENSG00000173706	HEG1	protein_coding	204.599	-0.705278	1.64e-14	1.52e-12
ENSG00000163820	FYCO1	protein_coding	323.979	-0.407162	1.66e-14	1.53e-12
ENSG00000086061	DNAJA1	protein_coding	1208.52	0.764506	1.7e-14	1.56e-12
ENSG00000018280	SLC11A1	protein_coding	3680.18	1.37596	1.73e-14	1.59e-12
ENSG00000139178	C1RL	protein_coding	1229.3	0.926539	1.78e-14	1.62e-12
ENSG00000095485	CWF19L1	protein_coding	492.253	0.475689	1.8e-14	1.63e-12
ENSG00000143622	RIT1	protein_coding	1154.08	0.870008	1.81e-14	1.63e-12
ENSG00000163754	GYG1	protein_coding	1359.61	1.83863	1.86e-14	1.67e-12
ENSG00000142046	TMEM91	protein_coding	248.957	0.869175	1.9e-14	1.7e-12
ENSG00000172932	ANKRD13D	protein_coding	1138.87	0.582854	1.94e-14	1.73e-12
ENSG00000111639	MRPL51	protein_coding	162.351	0.729212	1.97e-14	1.75e-12
ENSG00000092108	SCFD1	protein_coding	434.16	0.494774	2.02e-14	1.79e-12
ENSG00000245532	NEAT1	lincRNA	10264.4	0.806759	2.06e-14	1.82e-12
ENSG00000198780	FAM169A	protein_coding	93.7669	-0.905075	2.07e-14	1.82e-12
ENSG00000107771	CCSER2	protein_coding	603.072	-0.406598	2.1e-14	1.83e-12
ENSG00000127334	DYRK2	protein_coding	901.846	-0.758684	2.11e-14	1.84e-12
ENSG00000048991	R3HDM1	protein_coding	315.521	-0.396134	2.25e-14	1.94e-12
ENSG00000109743	BST1	protein_coding	1167.2	1.04379	2.25e-14	1.94e-12
ENSG00000229314	ORM1	protein_coding	174.629	2.39347	2.35e-14	2.02e-12
ENSG00000204577	LILRB3	protein_coding	3748.54	1.07617	2.37e-14	2.02e-12
ENSG00000135211	TMEM60	protein_coding	123.112	0.542098	2.58e-14	2.2e-12
ENSG00000233954	UQCRHL	protein_coding	20.3888	0.860674	2.6e-14	2.21e-12
ENSG00000116815	CD58	protein_coding	457.009	0.984883	2.71e-14	2.28e-12
ENSG00000139737	SLAIN1	protein_coding	114.93	-0.676797	2.72e-14	2.28e-12
ENSG00000104325	DECR1	protein_coding	1034.92	0.521623	2.82e-14	2.36e-12
ENSG00000160883	HK3	protein_coding	1202.55	1.61358	2.85e-14	2.38e-12
ENSG00000171488	LRRC8C	protein_coding	715.243	-0.523367	2.87e-14	2.38e-12
ENSG00000131069	ACSS2	protein_coding	361.598	0.591361	2.91e-14	2.41e-12
ENSG00000250461	AC122718.1	processed_pseudogene	19.5813	1.31728	3.04e-14	2.5e-12
ENSG00000213714	FAM209B	protein_coding	17.2016	0.911757	3.13e-14	2.57e-12
ENSG00000151779	NBAS	protein_coding	266.192	-0.481355	3.15e-14	2.57e-12
ENSG00000106245	BUD31	protein_coding	259.783	0.576268	3.18e-14	2.59e-12
ENSG00000070010	UFD1	protein_coding	525.104	0.444456	3.57e-14	2.89e-12
ENSG00000260361	AC106028.3	sense_intronic	44.9937	1.08873	3.59e-14	2.9e-12
ENSG00000212743	AL137145.1	lincRNA	85.4022	1.62283	3.61e-14	2.9e-12
ENSG00000272825	AL844908.1	antisense	59.5417	0.931533	3.72e-14	2.98e-12
ENSG00000151657	KIN	protein_coding	251.686	0.45843	3.79e-14	3.01e-12
ENSG00000196072	BLOC1S2	protein_coding	311.38	0.761647	3.79e-14	3.01e-12
ENSG00000198846	TOX	protein_coding	113.093	-0.841154	3.83e-14	3.03e-12
ENSG00000213523	SRA1	protein_coding	328.19	0.686387	3.93e-14	3.1e-12
ENSG00000159128	IFNGR2	protein_coding	2904.79	0.865288	3.99e-14	3.14e-12
ENSG00000230454	U73166.1	lincRNA	17.9935	0.898496	4.01e-14	3.14e-12
ENSG00000100365	NCF4	protein_coding	2414.68	1.00693	4.03e-14	3.15e-12
ENSG00000186431	FCAR	protein_coding	764.415	1.73732	4.24e-14	3.3e-12
ENSG00000122862	SRGN	protein_coding	15450.9	1.31531	4.4e-14	3.4e-12
ENSG00000169087	HSPBAP1	protein_coding	610.66	0.64126	4.52e-14	3.49e-12
ENSG00000204020	LIPN	protein_coding	140.995	1.87164	4.54e-14	3.49e-12
ENSG00000015171	ZMYND11	protein_coding	442.675	-0.618466	4.81e-14	3.68e-12
ENSG00000243147	MRPL33	protein_coding	117.945	0.636535	5.21e-14	3.97e-12
ENSG00000183696	UPP1	protein_coding	903.275	1.35665	5.34e-14	4.06e-12
ENSG00000271461	AL109809.4	processed_pseudogene	19.8309	1.33266	5.55e-14	4.2e-12
ENSG00000211513	MIR320E	miRNA	12.9331	0.965373	5.59e-14	4.21e-12
ENSG00000027075	PRKCH	protein_coding	1239.34	-0.583293	5.66e-14	4.26e-12
ENSG00000243806	RPL7P18	processed_pseudogene	44.5231	1.14196	5.74e-14	4.3e-12
ENSG00000198818	SFT2D1	protein_coding	444.979	0.638132	5.81e-14	4.34e-12
ENSG00000009954	BAZ1B	protein_coding	923.174	-0.366224	5.9e-14	4.38e-12
ENSG00000170909	OSCAR	protein_coding	544.296	1.04444	6.31e-14	4.67e-12
ENSG00000008516	MMP25	protein_coding	5286.82	1.20872	6.48e-14	4.78e-12
ENSG00000205302	SNX2	protein_coding	813.158	0.561047	6.56e-14	4.82e-12
ENSG00000123130	ACOT9	protein_coding	564.08	0.594399	6.58e-14	4.82e-12
ENSG00000137757	CASP5	protein_coding	143.111	1.67471	6.64e-14	4.85e-12
ENSG00000021355	SERPINB1	protein_coding	4171.7	1.30687	6.7e-14	4.88e-12
ENSG00000124203	ZNF831	protein_coding	326.546	-0.810196	7e-14	5.07e-12
ENSG00000115128	SF3B6	protein_coding	210.438	0.956377	7.02e-14	5.07e-12
ENSG00000225342	AC079630.1	antisense	152.227	0.904116	7.13e-14	5.13e-12
ENSG00000198363	ASPH	protein_coding	703.305	1.63071	7.46e-14	5.35e-12
ENSG00000144744	UBA3	protein_coding	948.065	0.601411	7.55e-14	5.4e-12
ENSG00000174485	DENND4A	protein_coding	744.093	-0.373052	7.66e-14	5.46e-12
ENSG00000248559	AC109454.2	antisense	8.93192	1.20789	7.76e-14	5.51e-12
ENSG00000243273	AC020636.1	antisense	19.2021	2.67769	7.89e-14	5.57e-12
ENSG00000137767	SQOR	protein_coding	549.755	0.841148	7.9e-14	5.57e-12
ENSG00000115594	IL1R1	protein_coding	503.322	1.3337	7.96e-14	5.6e-12
ENSG00000151835	SACS	protein_coding	172.139	-0.770997	8.13e-14	5.7e-12
ENSG00000277452	RN7SL473P	misc_RNA	82.3617	0.968073	8.21e-14	5.73e-12
ENSG00000128908	INO80	protein_coding	371.558	-0.266612	8.42e-14	5.86e-12
ENSG00000115271	GCA	protein_coding	10823.3	1.45256	8.5e-14	5.9e-12
ENSG00000172534	HCFC1	protein_coding	453.119	-0.508439	8.62e-14	5.96e-12
ENSG00000185129	PURA	protein_coding	440.389	-0.501463	9.24e-14	6.36e-12
ENSG00000144848	ATG3	protein_coding	975.54	0.742685	9.48e-14	6.51e-12
ENSG00000111802	TDP2	protein_coding	1451.87	0.769138	9.89e-14	6.76e-12
ENSG00000148660	CAMK2G	protein_coding	1472.95	0.544978	1.03e-13	7.01e-12
ENSG00000124942	AHNAK	protein_coding	10102.2	-0.699819	1.04e-13	7.08e-12
ENSG00000234506	LINC01506	lincRNA	62.2292	1.05346	1.06e-13	7.18e-12
ENSG00000091140	DLD	protein_coding	478.77	0.596678	1.07e-13	7.21e-12
ENSG00000160007	ARHGAP35	protein_coding	309.272	-0.366397	1.07e-13	7.21e-12
ENSG00000126464	PRR12	protein_coding	233.588	-0.604454	1.08e-13	7.21e-12
ENSG00000237765	FAM200B	protein_coding	347.853	0.780512	1.08e-13	7.21e-12
ENSG00000163162	RNF149	protein_coding	10368.4	1.00047	1.14e-13	7.6e-12
ENSG00000167333	TRIM68	protein_coding	92.0585	-0.480891	1.14e-13	7.6e-12
ENSG00000116127	ALMS1	protein_coding	190.989	-0.627225	1.15e-13	7.64e-12
ENSG00000172840	PDP2	protein_coding	92.1972	-0.616505	1.18e-13	7.77e-12
ENSG00000166454	ATMIN	protein_coding	437.713	-0.337136	1.19e-13	7.82e-12
ENSG00000198898	CAPZA2	protein_coding	1612.92	0.993785	1.22e-13	7.99e-12
ENSG00000181631	P2RY13	protein_coding	5663.54	0.899219	1.22e-13	7.99e-12
ENSG00000090376	IRAK3	protein_coding	3392.19	1.63601	1.25e-13	8.13e-12
ENSG00000180539	C9orf139	antisense	186.59	0.833739	1.25e-13	8.13e-12
ENSG00000212283	SNORD89	snoRNA	49.6989	1.01319	1.26e-13	8.13e-12
ENSG00000163959	SLC51A	protein_coding	12.8561	3.1373	1.27e-13	8.22e-12
ENSG00000008405	CRY1	protein_coding	125.415	-0.464003	1.3e-13	8.38e-12
ENSG00000111653	ING4	protein_coding	240.413	0.347555	1.38e-13	8.85e-12
ENSG00000128708	HAT1	protein_coding	215.165	0.921469	1.4e-13	8.93e-12
ENSG00000243660	ZNF487	protein_coding	115.784	0.847308	1.43e-13	9.14e-12
ENSG00000181481	RNF135	protein_coding	351.173	0.611781	1.48e-13	9.38e-12
ENSG00000141562	NARF	protein_coding	887.547	0.845207	1.48e-13	9.38e-12
ENSG00000197694	SPTAN1	protein_coding	1793.01	-0.533276	1.5e-13	9.48e-12
ENSG00000157800	SLC37A3	protein_coding	628.563	1.456	1.51e-13	9.49e-12
ENSG00000113916	BCL6	protein_coding	9451.65	1.34177	1.52e-13	9.56e-12
ENSG00000073331	ALPK1	protein_coding	2221.5	0.983515	1.54e-13	9.65e-12
ENSG00000107679	PLEKHA1	protein_coding	408.544	-0.760725	1.57e-13	9.78e-12
ENSG00000087206	UIMC1	protein_coding	775.576	0.646433	1.58e-13	9.84e-12
ENSG00000284642	#N/A	#N/A	36.3873	1.4885	1.61e-13	9.98e-12
ENSG00000148925	BTBD10	protein_coding	355.537	0.850403	1.63e-13	1.01e-11
ENSG00000155307	SAMSN1	protein_coding	784.411	1.58967	1.68e-13	1.04e-11
ENSG00000169299	PGM2	protein_coding	661.311	0.879264	1.7e-13	1.04e-11
ENSG00000179299	NSUN7	protein_coding	216.672	1.57979	1.85e-13	1.13e-11
ENSG00000143933	CALM2	protein_coding	4469.8	0.745439	1.93e-13	1.18e-11
ENSG00000168288	MMADHC	protein_coding	744.873	0.873188	2e-13	1.22e-11
ENSG00000068697	LAPTM4A	protein_coding	1055.44	0.693046	2.03e-13	1.23e-11
ENSG00000137575	SDCBP	protein_coding	13110	1.04792	2.08e-13	1.26e-11
ENSG00000266173	STRADA	protein_coding	276.687	0.595987	2.1e-13	1.27e-11
ENSG00000101182	PSMA7	protein_coding	667.035	0.500488	2.13e-13	1.28e-11
ENSG00000110080	ST3GAL4	protein_coding	326.04	1.35664	2.15e-13	1.29e-11
ENSG00000183495	EP400	protein_coding	598.291	-0.448369	2.22e-13	1.33e-11
ENSG00000104763	ASAH1	protein_coding	5201.05	0.914398	2.26e-13	1.35e-11
ENSG00000109854	HTATIP2	protein_coding	545.707	0.826274	2.26e-13	1.35e-11
ENSG00000182923	CEP63	protein_coding	1055.99	0.67355	2.39e-13	1.42e-11
ENSG00000168591	TMUB2	protein_coding	537.732	0.575374	2.48e-13	1.47e-11
ENSG00000261596	AC005632.2	sense_intronic	121.198	1.42163	2.57e-13	1.52e-11
ENSG00000141401	IMPA2	protein_coding	532.481	0.992516	2.67e-13	1.57e-11
ENSG00000148834	GSTO1	protein_coding	384.535	0.801867	2.7e-13	1.59e-11
ENSG00000214212	C19orf38	protein_coding	565.337	0.951194	2.81e-13	1.64e-11
ENSG00000102226	USP11	protein_coding	232.14	-0.639957	2.87e-13	1.68e-11
ENSG00000123836	PFKFB2	protein_coding	735.895	2.37323	2.91e-13	1.69e-11
ENSG00000130816	DNMT1	protein_coding	568.928	-0.58438	2.92e-13	1.7e-11
ENSG00000204482	LST1	protein_coding	2031.62	0.676126	3.05e-13	1.77e-11
ENSG00000142657	PGD	protein_coding	4800.7	1.22628	3.06e-13	1.77e-11
ENSG00000092841	MYL6	protein_coding	1936.5	1.01943	3.1e-13	1.78e-11
ENSG00000169991	IFFO2	protein_coding	225.574	-0.649501	3.1e-13	1.78e-11
ENSG00000167434	CA4	protein_coding	231.095	1.67415	3.22e-13	1.84e-11
ENSG00000185920	PTCH1	protein_coding	134.793	-0.982569	3.25e-13	1.85e-11
ENSG00000110934	BIN2	protein_coding	6538.03	0.606816	3.25e-13	1.85e-11
ENSG00000183784	C9orf66	protein_coding	24.1355	1.0475	3.26e-13	1.85e-11
ENSG00000104915	STX10	protein_coding	395.057	0.660103	3.29e-13	1.86e-11
ENSG00000078618	NRDC	protein_coding	3719.57	0.693628	3.31e-13	1.86e-11
ENSG00000144040	SFXN5	protein_coding	188.271	0.850064	3.31e-13	1.86e-11
ENSG00000049860	HEXB	protein_coding	1048.94	0.508433	3.35e-13	1.88e-11
ENSG00000156414	TDRD9	protein_coding	176.272	2.08066	3.41e-13	1.91e-11
ENSG00000011304	PTBP1	protein_coding	960.698	-0.302911	3.43e-13	1.92e-11
ENSG00000149308	NPAT	protein_coding	614.174	-0.528965	3.45e-13	1.92e-11
ENSG00000164244	PRRC1	protein_coding	381.961	-0.421636	3.64e-13	2.02e-11
ENSG00000107077	KDM4C	protein_coding	419.947	-0.336736	3.77e-13	2.09e-11
ENSG00000148606	POLR3A	protein_coding	209.958	-0.345697	3.87e-13	2.14e-11
ENSG00000112249	ASCC3	protein_coding	365	-0.525052	4.01e-13	2.21e-11
ENSG00000119535	CSF3R	protein_coding	32268.9	0.936438	4.08e-13	2.24e-11
ENSG00000118564	FBXL5	protein_coding	5444.99	0.912788	4.14e-13	2.27e-11
ENSG00000156304	SCAF4	protein_coding	530.758	-0.339623	4.28e-13	2.34e-11
ENSG00000126262	FFAR2	protein_coding	2772.62	1.00841	4.39e-13	2.39e-11
ENSG00000260916	CCPG1	protein_coding	861.31	1.0065	4.53e-13	2.46e-11
ENSG00000163568	AIM2	protein_coding	218.814	1.19232	4.6e-13	2.49e-11
ENSG00000093144	ECHDC1	protein_coding	507.452	0.504692	4.66e-13	2.52e-11
ENSG00000079215	SLC1A3	protein_coding	42.1206	2.70998	4.68e-13	2.52e-11
ENSG00000164323	CFAP97	protein_coding	306.532	-0.653441	4.75e-13	2.56e-11
ENSG00000005810	MYCBP2	protein_coding	1492.57	-0.46647	4.93e-13	2.64e-11
ENSG00000132170	PPARG	protein_coding	9.85421	2.81682	5.01e-13	2.68e-11
ENSG00000138185	ENTPD1	protein_coding	1317.48	0.971203	5.07e-13	2.7e-11
ENSG00000124172	ATP5E	protein_coding	747.263	0.87658	5.1e-13	2.71e-11
ENSG00000150403	TMCO3	protein_coding	539.022	1.08907	5.1e-13	2.71e-11
ENSG00000105835	NAMPT	protein_coding	24392.4	1.23782	5.18e-13	2.74e-11
ENSG00000166024	R3HCC1L	protein_coding	322.035	0.399037	5.53e-13	2.92e-11
ENSG00000125779	PANK2	protein_coding	796.502	0.428027	5.64e-13	2.97e-11
ENSG00000133246	PRAM1	protein_coding	864.708	0.723054	5.66e-13	2.97e-11
ENSG00000285966	#N/A	#N/A	23.1472	1.52645	5.79e-13	3.04e-11
ENSG00000274963	RN7SL600P	misc_RNA	93.9906	0.973976	5.84e-13	3.05e-11
ENSG00000188404	SELL	protein_coding	33251.8	0.905418	5.86e-13	3.06e-11
ENSG00000272578	AP000347.1	transcribed_unprocessed_pseudogene	126.228	0.627878	5.98e-13	3.11e-11
ENSG00000100852	ARHGAP5	protein_coding	312.407	-0.616524	6.01e-13	3.12e-11
ENSG00000187554	TLR5	protein_coding	747.127	1.55503	6.11e-13	3.16e-11
ENSG00000163125	RPRD2	protein_coding	673.296	-0.378217	6.38e-13	3.29e-11
ENSG00000268170	AC073342.2	antisense	54.1882	1.77224	6.57e-13	3.38e-11
ENSG00000169020	ATP5I	protein_coding	64.8816	0.713404	6.86e-13	3.52e-11
ENSG00000130856	ZNF236	protein_coding	148.356	-0.452894	6.98e-13	3.58e-11
ENSG00000145675	PIK3R1	protein_coding	1241.64	-0.32335	7.17e-13	3.67e-11
ENSG00000204054	LINC00963	processed_transcript	714.797	0.822744	7.32e-13	3.73e-11
ENSG00000162551	ALPL	protein_coding	4667.69	1.65989	7.33e-13	3.73e-11
ENSG00000168404	MLKL	protein_coding	1149.37	0.684501	7.51e-13	3.8e-11
ENSG00000048471	SNX29	protein_coding	340.368	-0.394407	7.51e-13	3.8e-11
ENSG00000107164	FUBP3	protein_coding	333.943	-0.338034	7.75e-13	3.91e-11
ENSG00000130723	PRRC2B	protein_coding	1312.56	-0.366934	7.87e-13	3.96e-11
ENSG00000257743	MGAM2	protein_coding	248.111	1.38649	7.9e-13	3.96e-11
ENSG00000062282	DGAT2	protein_coding	1771.73	1.16387	7.91e-13	3.96e-11
ENSG00000107485	GATA3	protein_coding	265.518	-0.886745	8.08e-13	4.03e-11
ENSG00000166326	TRIM44	protein_coding	1122.94	-0.46497	8.09e-13	4.03e-11
ENSG00000186174	BCL9L	protein_coding	571.43	-0.845989	8.15e-13	4.05e-11
ENSG00000008394	MGST1	protein_coding	164.262	1.1242	8.17e-13	4.05e-11
ENSG00000166900	STX3	protein_coding	3309.36	0.902837	8.17e-13	4.05e-11
ENSG00000100985	MMP9	protein_coding	1886.67	2.22839	8.22e-13	4.06e-11
ENSG00000258922	AC106028.2	sense_intronic	18.1781	1.12015	8.42e-13	4.15e-11
ENSG00000134954	ETS1	protein_coding	6055.26	-0.694899	8.44e-13	4.15e-11
ENSG00000065135	GNAI3	protein_coding	2250.76	0.741381	8.53e-13	4.18e-11
ENSG00000166974	MAPRE2	protein_coding	852.44	-0.335342	8.61e-13	4.21e-11
ENSG00000116793	PHTF1	protein_coding	336.705	1.24376	8.63e-13	4.21e-11
ENSG00000110931	CAMKK2	protein_coding	1860.41	0.963467	8.83e-13	4.3e-11
ENSG00000181274	FRAT2	protein_coding	3128.15	0.887839	8.87e-13	4.31e-11
ENSG00000114423	CBLB	protein_coding	558.283	-0.687817	9.18e-13	4.45e-11
ENSG00000134830	C5AR2	protein_coding	1542.75	0.875755	9.45e-13	4.57e-11
ENSG00000175595	ERCC4	protein_coding	131.431	-0.413061	9.63e-13	4.65e-11
ENSG00000283602	AC116353.5	transcribed_unitary_pseudogene	45.1308	1.27517	9.71e-13	4.66e-11
ENSG00000230989	HSBP1	protein_coding	468.741	0.61371	9.71e-13	4.66e-11
ENSG00000100024	UPB1	protein_coding	44.8352	1.53135	9.84e-13	4.71e-11
ENSG00000179240	AP002360.1	protein_coding	16.5467	-0.81648	1e-12	4.8e-11
ENSG00000146828	SLC12A9	protein_coding	1427.07	0.917906	1.02e-12	4.86e-11
ENSG00000204305	AGER	protein_coding	332.235	0.587684	1.02e-12	4.86e-11
ENSG00000198934	MAGEE1	protein_coding	33.7055	-0.803982	1.03e-12	4.89e-11
ENSG00000143226	FCGR2A	protein_coding	11777.2	0.968807	1.06e-12	5e-11
ENSG00000233901	LINC01503	lincRNA	27.4988	1.1061	1.08e-12	5.09e-11
ENSG00000241170	AP001992.1	transcribed_processed_pseudogene	50.7451	0.663864	1.1e-12	5.18e-11
ENSG00000123643	SLC36A1	protein_coding	510.883	1.05384	1.1e-12	5.19e-11
ENSG00000188649	CC2D2B	protein_coding	24.0524	1.04427	1.11e-12	5.2e-11
ENSG00000124198	ARFGEF2	protein_coding	399.601	-0.465972	1.11e-12	5.2e-11
ENSG00000134248	LAMTOR5	protein_coding	293.858	0.983947	1.15e-12	5.38e-11
ENSG00000088298	EDEM2	protein_coding	409.167	0.56405	1.17e-12	5.45e-11
ENSG00000135404	CD63	protein_coding	1627.33	1.00398	1.17e-12	5.45e-11
ENSG00000124588	NQO2	protein_coding	804.346	1.15714	1.18e-12	5.46e-11
ENSG00000177311	ZBTB38	protein_coding	555.519	-0.594932	1.18e-12	5.46e-11
ENSG00000245888	FLJ21408	antisense	15.7861	1.25517	1.2e-12	5.53e-11
ENSG00000088387	DOCK9	protein_coding	387.031	-0.805297	1.21e-12	5.58e-11
ENSG00000065615	CYB5R4	protein_coding	1619.32	0.826146	1.23e-12	5.64e-11
ENSG00000232973	CYP1B1-AS1	antisense	32.499	1.75063	1.23e-12	5.64e-11
ENSG00000155561	NUP205	protein_coding	419.727	-0.560545	1.24e-12	5.67e-11
ENSG00000117868	ESYT2	protein_coding	1248.29	-0.485528	1.24e-12	5.68e-11
ENSG00000165071	TMEM71	protein_coding	2118.52	0.813039	1.28e-12	5.82e-11
ENSG00000135838	NPL	protein_coding	2362.42	0.843187	1.28e-12	5.82e-11
ENSG00000174282	ZBTB4	protein_coding	706.226	-0.482651	1.29e-12	5.84e-11
ENSG00000103569	AQP9	protein_coding	16698.7	1.20723	1.31e-12	5.92e-11
ENSG00000008018	PSMB1	protein_coding	491.838	0.366762	1.32e-12	5.95e-11
ENSG00000011376	LARS2	protein_coding	91.758	-0.438406	1.35e-12	6.07e-11
ENSG00000188487	INSC	protein_coding	15.8838	1.90106	1.35e-12	6.08e-11
ENSG00000197471	SPN	protein_coding	1770.38	-0.605167	1.36e-12	6.11e-11
ENSG00000260257	AL035071.1	lincRNA	205.104	0.56591	1.4e-12	6.28e-11
ENSG00000162747	FCGR3B	protein_coding	37988.8	0.906476	1.43e-12	6.38e-11
ENSG00000172575	RASGRP1	protein_coding	954.8	-0.817036	1.43e-12	6.39e-11
ENSG00000075856	SART3	protein_coding	558.757	-0.261545	1.47e-12	6.52e-11
ENSG00000132383	RPA1	protein_coding	709.672	-0.403861	1.49e-12	6.63e-11
ENSG00000225973	PIGBOS1	protein_coding	48.3495	0.682725	1.51e-12	6.67e-11
ENSG00000171530	TBCA	protein_coding	110.17	0.584739	1.54e-12	6.83e-11
ENSG00000170145	SIK2	protein_coding	179.254	-0.366125	1.56e-12	6.87e-11
ENSG00000005302	MSL3	protein_coding	2087.77	0.965226	1.58e-12	6.96e-11
ENSG00000259677	AC027176.2	processed_pseudogene	2.19632	3.17215	1.6e-12	7.04e-11
ENSG00000144824	PHLDB2	protein_coding	60.3452	-0.857317	1.67e-12	7.3e-11
ENSG00000257017	HP	protein_coding	239.397	2.62093	1.67e-12	7.3e-11
ENSG00000273033	LINC02035	lincRNA	517.507	0.872575	1.67e-12	7.3e-11
ENSG00000174197	MGA	protein_coding	576.669	-0.494472	1.69e-12	7.34e-11
ENSG00000019485	PRDM11	protein_coding	50.3102	-0.667022	1.69e-12	7.34e-11
ENSG00000270804	AC010326.4	transcribed_processed_pseudogene	78.8954	0.651009	1.72e-12	7.45e-11
ENSG00000117834	SLC5A9	protein_coding	21.2449	1.74167	1.74e-12	7.51e-11
ENSG00000118855	MFSD1	protein_coding	1173.37	0.715606	1.74e-12	7.51e-11
ENSG00000272501	AL662844.4	antisense	201.838	0.794761	1.76e-12	7.59e-11
ENSG00000150991	UBC	protein_coding	6886.66	0.625134	1.77e-12	7.59e-11
ENSG00000254288	AC087672.3	lincRNA	12.0245	1.46124	1.79e-12	7.66e-11
ENSG00000249437	NAIP	protein_coding	491.07	1.61852	1.8e-12	7.7e-11
ENSG00000277715	AC079174.2	antisense	26.2836	0.953331	1.82e-12	7.77e-11
ENSG00000025039	RRAGD	protein_coding	364.261	0.820987	1.84e-12	7.84e-11
ENSG00000271151	AC016737.1	lincRNA	25.651	1.05824	1.87e-12	7.97e-11
ENSG00000248780	ARL4AP2	processed_pseudogene	11.754	1.9647	1.88e-12	7.99e-11
ENSG00000163191	S100A11	protein_coding	7287.3	1.05468	1.89e-12	8e-11
ENSG00000133318	RTN3	protein_coding	6836.86	0.952163	1.98e-12	8.36e-11
ENSG00000251230	MIR3945HG	lincRNA	46.8475	1.68793	1.99e-12	8.4e-11
ENSG00000273320	AC007032.1	antisense	13.0792	1.20906	2.04e-12	8.59e-11
ENSG00000102796	DHRS12	protein_coding	129.732	0.814062	2.07e-12	8.67e-11
ENSG00000138758	44815	protein_coding	279.562	-0.565821	2.07e-12	8.67e-11
ENSG00000147138	GPR174	protein_coding	354.642	-0.933974	2.1e-12	8.79e-11
ENSG00000159588	CCDC17	protein_coding	50.13	0.997574	2.11e-12	8.81e-11
ENSG00000153310	FAM49B	protein_coding	4393.42	0.806922	2.18e-12	9.07e-11
ENSG00000279838	AL356273.3	TEC	82.8522	0.672561	2.27e-12	9.43e-11
ENSG00000132953	XPO4	protein_coding	333.675	-0.561991	2.27e-12	9.43e-11
ENSG00000178913	TAF7	protein_coding	1159.86	0.674259	2.31e-12	9.58e-11
ENSG00000106605	BLVRA	protein_coding	216.541	0.654399	2.34e-12	9.67e-11
ENSG00000135966	TGFBRAP1	protein_coding	239.541	-0.350065	2.36e-12	9.73e-11
ENSG00000198879	SFMBT2	protein_coding	237.427	-0.537059	2.36e-12	9.74e-11
ENSG00000257335	MGAM	protein_coding	7077.45	1.57831	2.37e-12	9.75e-11
ENSG00000101608	MYL12A	protein_coding	5154.29	0.718224	2.39e-12	9.81e-11
ENSG00000101868	POLA1	protein_coding	87.7051	-0.593639	2.41e-12	9.89e-11
ENSG00000268903	AL627309.7	processed_pseudogene	56.701	1.2368	2.46e-12	1.01e-10
ENSG00000168827	GFM1	protein_coding	298.821	-0.42253	2.47e-12	1.01e-10
ENSG00000129467	ADCY4	protein_coding	73.8955	0.830154	2.54e-12	1.03e-10
ENSG00000111775	COX6A1	protein_coding	122.555	0.555866	2.55e-12	1.04e-10
ENSG00000206344	HCG27	lincRNA	1560.86	0.883498	2.67e-12	1.08e-10
ENSG00000169385	RNASE2	protein_coding	195.22	1.54909	2.68e-12	1.08e-10
ENSG00000117410	ATP6V0B	protein_coding	949.851	0.716103	2.73e-12	1.1e-10
ENSG00000181450	ZNF678	protein_coding	61.5072	-0.617955	2.75e-12	1.11e-10
ENSG00000172673	THEMIS	protein_coding	399.689	-0.873909	2.84e-12	1.14e-10
ENSG00000092036	HAUS4	protein_coding	288.536	1.12264	2.85e-12	1.15e-10
ENSG00000131236	CAP1	protein_coding	12322.8	0.768471	2.88e-12	1.16e-10
ENSG00000134058	CDK7	protein_coding	153.667	0.427853	3.03e-12	1.21e-10
ENSG00000186260	MKL2	protein_coding	102.781	-0.714382	3.04e-12	1.21e-10
ENSG00000151465	CDC123	protein_coding	910.056	0.636939	3.09e-12	1.23e-10
ENSG00000101474	APMAP	protein_coding	2687.67	1.10745	3.25e-12	1.29e-10
ENSG00000168615	ADAM9	protein_coding	356.184	1.26095	3.35e-12	1.33e-10
ENSG00000086288	NME8	protein_coding	131.109	1.12819	3.4e-12	1.35e-10
ENSG00000180694	TMEM64	protein_coding	144.7	-0.49962	3.41e-12	1.35e-10
ENSG00000139572	GPR84	protein_coding	48.8663	2.31614	3.53e-12	1.39e-10
ENSG00000229124	VIM-AS1	antisense	419.775	0.614416	3.61e-12	1.42e-10
ENSG00000048028	USP28	protein_coding	384.098	-0.64134	3.66e-12	1.44e-10
ENSG00000138767	CNOT6L	protein_coding	1394.86	-0.361905	3.79e-12	1.48e-10
ENSG00000165030	NFIL3	protein_coding	1096.6	1.04596	3.79e-12	1.48e-10
ENSG00000113360	DROSHA	protein_coding	320.657	-0.422463	3.82e-12	1.49e-10
ENSG00000100426	ZBED4	protein_coding	213.846	-0.324367	3.85e-12	1.5e-10
ENSG00000189362	NEMP2	protein_coding	81.585	-0.634701	3.94e-12	1.54e-10
ENSG00000233431	AL359815.1	antisense	10.4559	1.46707	3.95e-12	1.54e-10
ENSG00000162613	FUBP1	protein_coding	929.347	-0.340477	4e-12	1.55e-10
ENSG00000105501	SIGLEC5	protein_coding	149.881	1.16788	4.04e-12	1.56e-10
ENSG00000135596	MICAL1	protein_coding	1199.96	0.685691	4.09e-12	1.58e-10
ENSG00000175471	MCTP1	protein_coding	573.601	0.98732	4.11e-12	1.58e-10
ENSG00000275210	AC245884.11	processed_transcript	81.54	1.46502	4.12e-12	1.59e-10
ENSG00000026297	RNASET2	protein_coding	3070.28	0.738437	4.13e-12	1.59e-10
ENSG00000164164	OTUD4	protein_coding	475.007	-0.431633	4.18e-12	1.6e-10
ENSG00000111052	LIN7A	protein_coding	979.137	1.07159	4.22e-12	1.61e-10
ENSG00000158864	NDUFS2	protein_coding	603.859	0.306692	4.26e-12	1.63e-10
ENSG00000135363	LMO2	protein_coding	623.485	0.575601	4.27e-12	1.63e-10
ENSG00000106723	SPIN1	protein_coding	278.034	-0.382251	4.35e-12	1.66e-10
ENSG00000136026	CKAP4	protein_coding	1501.8	1.34168	4.47e-12	1.7e-10
ENSG00000099219	ERMP1	protein_coding	195.003	-0.447649	4.52e-12	1.72e-10
ENSG00000138674	SEC31A	protein_coding	951.73	-0.345937	4.68e-12	1.77e-10
ENSG00000129465	RIPK3	protein_coding	199.818	0.584826	4.89e-12	1.85e-10
ENSG00000163041	H3F3A	protein_coding	1255.34	0.827806	4.93e-12	1.86e-10
ENSG00000185115	NSMCE3	protein_coding	170.001	-0.434242	4.94e-12	1.86e-10
ENSG00000079246	XRCC5	protein_coding	3288.93	0.40543	4.99e-12	1.88e-10
ENSG00000244482	LILRA6	protein_coding	1485	1.33519	5.03e-12	1.89e-10
ENSG00000108021	FAM208B	protein_coding	548.847	-0.498258	5.11e-12	1.91e-10
ENSG00000171860	C3AR1	protein_coding	565.315	1.21013	5.22e-12	1.95e-10
ENSG00000188315	C3orf62	protein_coding	865.667	0.732954	5.24e-12	1.96e-10
ENSG00000100567	PSMA3	protein_coding	228.92	0.475622	5.43e-12	2.02e-10
ENSG00000106771	TMEM245	protein_coding	564.718	-0.498584	5.47e-12	2.03e-10
ENSG00000085871	MGST2	protein_coding	103.177	0.736163	5.55e-12	2.06e-10
ENSG00000265791	AC127024.4	sense_intronic	15.741	0.914261	5.59e-12	2.07e-10
ENSG00000109466	KLHL2	protein_coding	984.449	1.43808	5.65e-12	2.09e-10
ENSG00000134852	CLOCK	protein_coding	213.353	-0.437993	5.71e-12	2.11e-10
ENSG00000152766	ANKRD22	protein_coding	86.4588	1.89439	5.72e-12	2.11e-10
ENSG00000263001	GTF2I	protein_coding	306.669	-0.483748	5.81e-12	2.13e-10
ENSG00000254635	WAC-AS1	antisense	363.291	0.60052	5.81e-12	2.13e-10
ENSG00000079277	MKNK1	protein_coding	1565.27	1.27573	5.85e-12	2.14e-10
ENSG00000171051	FPR1	protein_coding	10014.1	1.00719	5.85e-12	2.14e-10
ENSG00000070501	POLB	protein_coding	297.474	0.552906	5.89e-12	2.15e-10
ENSG00000231233	CFAP58-AS1	antisense	35.7041	1.08716	5.92e-12	2.16e-10
ENSG00000148926	ADM	protein_coding	614.699	1.23726	5.92e-12	2.16e-10
ENSG00000246016	LINC01513	antisense	16.1345	1.23958	6e-12	2.18e-10
ENSG00000070540	WIPI1	protein_coding	373.981	0.945249	6.06e-12	2.2e-10
ENSG00000140319	SRP14	protein_coding	433.341	0.581585	6.29e-12	2.28e-10
ENSG00000059804	SLC2A3	protein_coding	7049.26	1.325	6.35e-12	2.29e-10
ENSG00000164047	CAMP	protein_coding	100.079	1.55866	6.43e-12	2.32e-10
ENSG00000253320	AZIN1-AS1	antisense	131.646	1.0762	6.49e-12	2.34e-10
ENSG00000006652	IFRD1	protein_coding	1175.85	0.929648	6.52e-12	2.34e-10
ENSG00000111837	MAK	protein_coding	345.916	1.21254	6.53e-12	2.34e-10
ENSG00000254789	AC073172.1	lincRNA	44.0156	1.80138	6.68e-12	2.39e-10
ENSG00000166946	CCNDBP1	protein_coding	1744.62	0.658631	6.76e-12	2.42e-10
ENSG00000139890	REM2	protein_coding	175.079	0.808322	6.79e-12	2.42e-10
ENSG00000075884	ARHGAP15	protein_coding	1491.66	0.733988	6.81e-12	2.43e-10
ENSG00000272953	AC092171.4	lincRNA	8.77644	1.34127	6.82e-12	2.43e-10
ENSG00000030419	IKZF2	protein_coding	234.372	-0.981487	6.84e-12	2.43e-10
ENSG00000119979	FAM45A	protein_coding	375.158	0.660912	6.91e-12	2.45e-10
ENSG00000072849	DERL2	protein_coding	466.754	0.34514	7.02e-12	2.48e-10
ENSG00000140350	ANP32A	protein_coding	3767.69	0.636405	7.21e-12	2.55e-10
ENSG00000101557	USP14	protein_coding	440.604	-0.392303	7.23e-12	2.55e-10
ENSG00000111412	C12orf49	protein_coding	410.119	-0.241501	7.55e-12	2.66e-10
ENSG00000110077	MS4A6A	protein_coding	1479.04	0.819416	7.56e-12	2.66e-10
ENSG00000000419	DPM1	protein_coding	211.842	0.641104	7.89e-12	2.77e-10
ENSG00000280332	AC020917.4	TEC	95.6057	0.695132	8e-12	2.8e-10
ENSG00000160785	SLC25A44	protein_coding	1342.72	0.812934	8.09e-12	2.82e-10
ENSG00000150995	ITPR1	protein_coding	490.792	-0.416775	8.09e-12	2.82e-10
ENSG00000134996	OSTF1	protein_coding	2383.04	0.765599	8.14e-12	2.83e-10
ENSG00000130429	ARPC1B	protein_coding	239.175	0.660009	8.34e-12	2.9e-10
ENSG00000133935	C14orf1	protein_coding	92.7242	-0.51289	8.45e-12	2.94e-10
ENSG00000101084	C20orf24	protein_coding	61.6191	0.93201	8.49e-12	2.94e-10
ENSG00000157823	AP3S2	protein_coding	256.235	0.546645	8.58e-12	2.97e-10
ENSG00000013563	DNASE1L1	protein_coding	273.446	0.576017	8.59e-12	2.97e-10
ENSG00000198743	SLC5A3	protein_coding	304.075	-0.560463	8.81e-12	3.04e-10
ENSG00000122642	FKBP9	protein_coding	61.8269	1.48512	8.84e-12	3.04e-10
ENSG00000164096	C4orf3	protein_coding	1580.64	0.86008	8.99e-12	3.09e-10
ENSG00000243544	RN7SL172P	misc_RNA	49.9127	0.837904	9.02e-12	3.09e-10
ENSG00000116984	MTR	protein_coding	454.407	-0.618346	9.03e-12	3.09e-10
ENSG00000239265	CLRN1-AS1	antisense	6.62647	3.25657	9.13e-12	3.12e-10
ENSG00000153107	ANAPC1	protein_coding	135.649	-0.653555	9.16e-12	3.13e-10
ENSG00000139977	NAA30	protein_coding	227.926	-0.466761	9.25e-12	3.15e-10
ENSG00000189091	SF3B3	protein_coding	981.527	-0.43366	9.75e-12	3.32e-10
ENSG00000111261	MANSC1	protein_coding	1061.06	1.27897	9.82e-12	3.34e-10
ENSG00000163154	TNFAIP8L2	protein_coding	420.588	0.496506	9.86e-12	3.35e-10
ENSG00000227688	HNRNPA3P2	unprocessed_pseudogene	15.0585	1.02735	9.93e-12	3.36e-10
ENSG00000137261	KIAA0319	protein_coding	109.22	1.06294	9.98e-12	3.37e-10
ENSG00000050130	JKAMP	protein_coding	387.481	0.575016	9.99e-12	3.37e-10
ENSG00000167986	DDB1	protein_coding	1027.56	-0.356382	1.01e-11	3.39e-10
ENSG00000119285	HEATR1	protein_coding	378.32	-0.543138	1.01e-11	3.39e-10
ENSG00000281162	AC005035.1	lincRNA	323.828	1.5385	1.01e-11	3.39e-10
ENSG00000222057	RNU4-62P	snRNA	59.0693	1.02844	1.01e-11	3.39e-10
ENSG00000173110	HSPA6	protein_coding	1096.6	0.875896	1.03e-11	3.45e-10
ENSG00000279330	AJ003147.3	TEC	86.2958	0.711951	1.03e-11	3.45e-10
ENSG00000198216	CACNA1E	protein_coding	107.795	1.42263	1.04e-11	3.47e-10
ENSG00000138078	PREPL	protein_coding	371.728	-0.486111	1.04e-11	3.47e-10
ENSG00000169764	UGP2	protein_coding	1192.32	0.546161	1.04e-11	3.47e-10
ENSG00000124160	NCOA5	protein_coding	375.437	-0.288722	1.05e-11	3.49e-10
ENSG00000248477	AC139495.1	transcribed_unprocessed_pseudogene	12.6448	1.94649	1.08e-11	3.59e-10
ENSG00000279202	AC130448.1	TEC	11.3167	0.966928	1.08e-11	3.59e-10
ENSG00000119471	HSDL2	protein_coding	1144.83	0.94901	1.1e-11	3.63e-10
ENSG00000256581	NLRP9P1	unprocessed_pseudogene	24.3125	1.0894	1.11e-11	3.67e-10
ENSG00000105514	RAB3D	protein_coding	3272.62	0.887296	1.16e-11	3.81e-10
ENSG00000068383	INPP5A	protein_coding	285.03	0.628886	1.16e-11	3.81e-10
ENSG00000148200	NR6A1	protein_coding	130.993	0.842206	1.17e-11	3.83e-10
ENSG00000170525	PFKFB3	protein_coding	1584.51	1.80029	1.17e-11	3.83e-10
ENSG00000170837	GPR27	protein_coding	475.019	1.11662	1.18e-11	3.86e-10
ENSG00000108312	UBTF	protein_coding	1229.45	-0.274087	1.2e-11	3.91e-10
ENSG00000132475	H3F3B	protein_coding	10077.3	0.818785	1.21e-11	3.94e-10
ENSG00000170915	PAQR8	protein_coding	308.829	-0.62448	1.22e-11	3.97e-10
ENSG00000264304	AC024267.3	antisense	5.05589	2.08076	1.25e-11	4.04e-10
ENSG00000137337	MDC1	protein_coding	330.952	-0.64544	1.25e-11	4.04e-10
ENSG00000272182	AC135507.1	antisense	30.9846	0.898692	1.25e-11	4.04e-10
ENSG00000041357	PSMA4	protein_coding	409.599	0.606843	1.26e-11	4.07e-10
ENSG00000196968	FUT11	protein_coding	285.442	-0.474337	1.26e-11	4.08e-10
ENSG00000182158	CREB3L2	protein_coding	430.689	-0.357203	1.28e-11	4.12e-10
ENSG00000196338	NLGN3	protein_coding	70.9335	0.645177	1.28e-11	4.12e-10
ENSG00000140939	NOL3	protein_coding	20.9539	0.988907	1.3e-11	4.17e-10
ENSG00000137462	TLR2	protein_coding	5909.9	1.13193	1.3e-11	4.19e-10
ENSG00000151743	AMN1	protein_coding	196.83	0.717911	1.31e-11	4.19e-10
ENSG00000227383	AL353662.1	processed_pseudogene	7.16844	1.45607	1.32e-11	4.21e-10
ENSG00000135913	USP37	protein_coding	209.801	-0.39644	1.35e-11	4.32e-10
ENSG00000173064	HECTD4	protein_coding	469.11	-0.375334	1.35e-11	4.32e-10
ENSG00000067064	IDI1	protein_coding	657.86	1.35787	1.36e-11	4.35e-10
ENSG00000172086	KRCC1	protein_coding	294.101	0.676324	1.37e-11	4.36e-10
ENSG00000140307	GTF2A2	protein_coding	257.356	0.47202	1.38e-11	4.38e-10
ENSG00000196923	PDLIM7	protein_coding	626.536	0.84247	1.45e-11	4.6e-10
ENSG00000178537	SLC25A20	protein_coding	281.723	0.4578	1.49e-11	4.72e-10
ENSG00000144118	RALB	protein_coding	3281.22	1.07865	1.54e-11	4.86e-10
ENSG00000137509	PRCP	protein_coding	1758.45	0.626313	1.57e-11	4.95e-10
ENSG00000263766	AC025682.1	antisense	39.6826	0.75303	1.58e-11	4.99e-10
ENSG00000188211	NCR3LG1	protein_coding	20.0351	-0.915035	1.6e-11	5.04e-10
ENSG00000267940	AC022762.2	lincRNA	58.9154	0.671487	1.63e-11	5.11e-10
ENSG00000136068	FLNB	protein_coding	292.547	-0.70977	1.64e-11	5.14e-10
ENSG00000070061	IKBKAP	protein_coding	428.57	-0.359514	1.64e-11	5.14e-10
ENSG00000137806	NDUFAF1	protein_coding	159.339	0.693993	1.65e-11	5.15e-10
ENSG00000104324	CPQ	protein_coding	840.896	0.738995	1.65e-11	5.16e-10
ENSG00000122861	PLAU	protein_coding	17.9895	1.38992	1.66e-11	5.17e-10
ENSG00000284882	#N/A	#N/A	56.8354	1.03276	1.68e-11	5.23e-10
ENSG00000151623	NR3C2	protein_coding	96.679	-0.881117	1.68e-11	5.24e-10
ENSG00000072952	MRVI1	protein_coding	1425.62	1.25898	1.76e-11	5.46e-10
ENSG00000198258	UBL5	protein_coding	303.915	0.712426	1.76e-11	5.46e-10
ENSG00000184005	ST6GALNAC3	protein_coding	79.9437	1.5992	1.82e-11	5.64e-10
ENSG00000205542	TMSB4X	protein_coding	14169	0.457464	1.88e-11	5.81e-10
ENSG00000005156	LIG3	protein_coding	217.806	-0.452365	1.89e-11	5.85e-10
ENSG00000109685	NSD2	protein_coding	302.144	-0.418372	1.93e-11	5.95e-10
ENSG00000140995	DEF8	protein_coding	1083.21	0.608536	1.94e-11	5.96e-10
ENSG00000115977	AAK1	protein_coding	1530.7	-0.418101	1.97e-11	6.05e-10
ENSG00000282508	LINC01002	processed_transcript	255.492	1.14546	1.97e-11	6.06e-10
ENSG00000177674	AGTRAP	protein_coding	482.384	0.817994	1.99e-11	6.09e-10
ENSG00000143157	POGK	protein_coding	554.179	-0.281112	2e-11	6.11e-10
ENSG00000196189	SEMA4A	protein_coding	1302.89	1.00977	2.04e-11	6.22e-10
ENSG00000112996	MRPS30	protein_coding	196.44	-0.421092	2.04e-11	6.22e-10
ENSG00000138190	EXOC6	protein_coding	557.522	1.00152	2.04e-11	6.22e-10
ENSG00000196209	SIRPB2	protein_coding	1368.5	0.847179	2.05e-11	6.22e-10
ENSG00000205189	ZBTB10	protein_coding	104.587	-0.655866	2.07e-11	6.29e-10
ENSG00000101457	DNTTIP1	protein_coding	373.918	0.768475	2.07e-11	6.29e-10
ENSG00000151612	ZNF827	protein_coding	109.486	-0.791686	2.16e-11	6.55e-10
ENSG00000064547	LPAR2	protein_coding	769.712	0.79652	2.17e-11	6.55e-10
ENSG00000180357	ZNF609	protein_coding	520.144	-0.407436	2.19e-11	6.61e-10
ENSG00000136485	DCAF7	protein_coding	1363.03	-0.247616	2.22e-11	6.68e-10
ENSG00000131495	NDUFA2	protein_coding	102.87	0.558524	2.22e-11	6.69e-10
ENSG00000177879	AP3S1	protein_coding	375.886	0.702406	2.26e-11	6.8e-10
ENSG00000123610	TNFAIP6	protein_coding	430.165	1.52714	2.28e-11	6.84e-10
ENSG00000165244	ZNF367	protein_coding	39.4536	-0.596307	2.28e-11	6.85e-10
ENSG00000158773	USF1	protein_coding	815.489	0.443688	2.35e-11	7.04e-10
ENSG00000188322	SBK1	protein_coding	149.097	-0.871742	2.41e-11	7.19e-10
ENSG00000276293	PIP4K2B	protein_coding	595.803	-0.28734	2.42e-11	7.22e-10
ENSG00000101336	HCK	protein_coding	4952.73	0.906143	2.44e-11	7.26e-10
ENSG00000154889	MPPE1	protein_coding	1016.67	0.541406	2.44e-11	7.26e-10
ENSG00000154723	ATP5J	protein_coding	110.117	0.64151	2.49e-11	7.4e-10
ENSG00000072415	MPP5	protein_coding	87.6472	-0.419001	2.5e-11	7.42e-10
ENSG00000116005	PCYOX1	protein_coding	306.442	-0.422067	2.54e-11	7.54e-10
ENSG00000258565	BLZF2P	unprocessed_pseudogene	23.7033	0.988083	2.55e-11	7.55e-10
ENSG00000253043	RNU7-181P	snRNA	15.0457	1.21863	2.58e-11	7.63e-10
ENSG00000155097	ATP6V1C1	protein_coding	1006.55	1.01425	2.61e-11	7.7e-10
ENSG00000102897	LYRM1	protein_coding	312.435	0.712345	2.65e-11	7.8e-10
ENSG00000117020	AKT3	protein_coding	312.543	-0.571347	2.7e-11	7.94e-10
ENSG00000003402	CFLAR	protein_coding	9922.01	0.803378	2.78e-11	8.18e-10
ENSG00000080493	SLC4A4	protein_coding	23.5528	-1.03256	2.8e-11	8.21e-10
ENSG00000188636	RTL6	protein_coding	151.454	-0.579363	2.83e-11	8.28e-10
ENSG00000267576	AC011472.3	sense_intronic	40.277	2.08497	2.84e-11	8.3e-10
ENSG00000173545	ZNF622	protein_coding	217.104	0.397849	2.85e-11	8.32e-10
ENSG00000107779	BMPR1A	protein_coding	43.2356	-0.675402	2.9e-11	8.44e-10
ENSG00000122707	RECK	protein_coding	122.743	-0.496594	2.91e-11	8.46e-10
ENSG00000285693	#N/A	#N/A	148.688	0.714612	2.91e-11	8.46e-10
ENSG00000034713	GABARAPL2	protein_coding	1131.82	0.713444	2.93e-11	8.52e-10
ENSG00000112062	MAPK14	protein_coding	4220.56	1.19681	3e-11	8.69e-10
ENSG00000233461	AL445524.1	antisense	62.1086	1.24407	3.04e-11	8.8e-10
ENSG00000076685	NT5C2	protein_coding	2715.02	0.727428	3.07e-11	8.89e-10
ENSG00000197818	SLC9A8	protein_coding	798.119	0.847776	3.09e-11	8.91e-10
ENSG00000105339	DENND3	protein_coding	4317.1	0.86146	3.14e-11	9.06e-10
ENSG00000196172	ZNF681	protein_coding	51.4286	-0.755532	3.15e-11	9.07e-10
ENSG00000130202	NECTIN2	protein_coding	95.8928	2.22868	3.15e-11	9.07e-10
ENSG00000171456	ASXL1	protein_coding	623.773	-0.338909	3.16e-11	9.07e-10
ENSG00000172315	TP53RK	protein_coding	199.302	-0.387498	3.17e-11	9.09e-10
ENSG00000225195	AC078962.1	sense_intronic	23.7667	0.938812	3.17e-11	9.09e-10
ENSG00000134905	CARS2	protein_coding	752.838	0.555092	3.18e-11	9.1e-10
ENSG00000135655	USP15	protein_coding	4860.95	0.738928	3.19e-11	9.11e-10
ENSG00000124224	PPP4R1L	transcribed_unprocessed_pseudogene	334.209	0.766306	3.2e-11	9.12e-10
ENSG00000011422	PLAUR	protein_coding	766.608	0.789777	3.24e-11	9.22e-10
ENSG00000241764	AC002467.1	antisense	20.4384	1.10199	3.24e-11	9.22e-10
ENSG00000166197	NOLC1	protein_coding	586.649	-0.486225	3.26e-11	9.26e-10
ENSG00000114268	PFKFB4	protein_coding	750.561	0.932975	3.28e-11	9.31e-10
ENSG00000170439	METTL7B	protein_coding	9.90646	3.26144	3.35e-11	9.47e-10
ENSG00000152409	JMY	protein_coding	231.079	-0.55486	3.35e-11	9.47e-10
ENSG00000110048	OSBP	protein_coding	540.455	-0.219767	3.36e-11	9.49e-10
ENSG00000069667	RORA	protein_coding	916.483	-0.869766	3.41e-11	9.61e-10
ENSG00000113749	HRH2	protein_coding	2233.19	1.1816	3.41e-11	9.61e-10
ENSG00000115520	COQ10B	protein_coding	375.429	0.583787	3.51e-11	9.87e-10
ENSG00000103723	AP3B2	protein_coding	20.7147	2.50428	3.53e-11	9.91e-10
ENSG00000166949	SMAD3	protein_coding	587.679	-0.577466	3.54e-11	9.92e-10
ENSG00000113269	RNF130	protein_coding	3169.57	0.641487	3.55e-11	9.94e-10
ENSG00000168495	POLR3D	protein_coding	152.454	-0.542953	3.56e-11	9.94e-10
ENSG00000140382	HMG20A	protein_coding	323.22	-0.350556	3.56e-11	9.94e-10
ENSG00000141564	RPTOR	protein_coding	133.743	-0.599471	3.56e-11	9.94e-10
ENSG00000198736	MSRB1	protein_coding	1778.87	0.947518	3.64e-11	1.01e-09
ENSG00000152380	FAM151B	protein_coding	48.0476	0.962502	3.65e-11	1.01e-09
ENSG00000146094	DOK3	protein_coding	2624.41	0.988919	3.66e-11	1.02e-09
ENSG00000142875	PRKACB	protein_coding	981.23	-0.730283	3.67e-11	1.02e-09
ENSG00000177272	KCNA3	protein_coding	84.8883	-0.754358	3.72e-11	1.03e-09
ENSG00000237441	RGL2	protein_coding	949.426	0.611355	3.76e-11	1.04e-09
ENSG00000115446	UNC50	protein_coding	234.836	0.365722	3.77e-11	1.04e-09
ENSG00000163421	PROK2	protein_coding	4667.78	1.47754	3.8e-11	1.05e-09
ENSG00000106052	TAX1BP1	protein_coding	1341.53	0.679972	3.83e-11	1.06e-09
ENSG00000205085	FAM71F2	protein_coding	53.171	0.86116	3.84e-11	1.06e-09
ENSG00000163807	KIAA1143	protein_coding	309.068	-0.360838	3.84e-11	1.06e-09
ENSG00000140740	UQCRC2	protein_coding	679.955	0.271919	3.85e-11	1.06e-09
ENSG00000069702	TGFBR3	protein_coding	344.066	-0.951192	3.92e-11	1.07e-09
ENSG00000162444	RBP7	protein_coding	149.06	0.940909	4.02e-11	1.1e-09
ENSG00000109103	UNC119	protein_coding	578.301	0.475026	4.04e-11	1.1e-09
ENSG00000248476	BACH1-IT1	sense_intronic	22.2655	0.884189	4.05e-11	1.11e-09
ENSG00000178404	CEP295NL	protein_coding	17.9392	1.06363	4.08e-11	1.11e-09
ENSG00000115604	IL18R1	protein_coding	866.316	2.0428	4.08e-11	1.11e-09
ENSG00000132623	ANKEF1	protein_coding	47.682	-0.680819	4.11e-11	1.12e-09
ENSG00000101445	PPP1R16B	protein_coding	413.056	-0.631793	4.18e-11	1.14e-09
ENSG00000138029	HADHB	protein_coding	1124.64	0.461821	4.22e-11	1.14e-09
ENSG00000140320	BAHD1	protein_coding	181.482	-0.423263	4.23e-11	1.15e-09
ENSG00000243704	RN7SL105P	misc_RNA	9.47269	1.12672	4.25e-11	1.15e-09
ENSG00000163964	PIGX	protein_coding	626.438	0.601823	4.26e-11	1.15e-09
ENSG00000030066	NUP160	protein_coding	473.566	-0.427413	4.29e-11	1.16e-09
ENSG00000140749	IGSF6	protein_coding	5021.94	0.7544	4.32e-11	1.16e-09
ENSG00000102580	DNAJC3	protein_coding	1947.05	0.811781	4.34e-11	1.17e-09
ENSG00000214021	TTLL3	protein_coding	542.381	0.475672	4.44e-11	1.19e-09
ENSG00000119820	YIPF4	protein_coding	1870.17	0.49838	4.54e-11	1.22e-09
ENSG00000116489	CAPZA1	protein_coding	4972	0.756284	4.54e-11	1.22e-09
ENSG00000012779	ALOX5	protein_coding	3554.51	1.0361	4.6e-11	1.23e-09
ENSG00000129682	FGF13	protein_coding	30.7354	2.40268	4.67e-11	1.25e-09
ENSG00000115232	ITGA4	protein_coding	1577.36	-0.600924	4.68e-11	1.25e-09
ENSG00000197249	SERPINA1	protein_coding	17214.1	0.995577	4.72e-11	1.26e-09
ENSG00000197603	C5orf42	protein_coding	80.0529	-0.64635	4.8e-11	1.28e-09
ENSG00000180549	FUT7	protein_coding	126.137	1.18847	4.84e-11	1.29e-09
ENSG00000089050	RBBP9	protein_coding	106.437	-0.438679	4.87e-11	1.29e-09
ENSG00000165879	FRAT1	protein_coding	784.641	0.844755	4.88e-11	1.29e-09
ENSG00000135083	CCNJL	protein_coding	819.969	1.13989	4.89e-11	1.3e-09
ENSG00000100296	THOC5	protein_coding	658.476	0.647323	5.13e-11	1.36e-09
ENSG00000214293	APTR	lincRNA	54.4752	0.835689	5.17e-11	1.37e-09
ENSG00000155974	GRIP1	protein_coding	6.23217	-1.23635	5.18e-11	1.37e-09
ENSG00000138398	PPIG	protein_coding	926.269	0.543763	5.3e-11	1.4e-09
ENSG00000231721	LINC-PINT	antisense	180.335	0.54096	5.3e-11	1.4e-09
ENSG00000151466	SCLT1	protein_coding	577.463	0.74112	5.35e-11	1.41e-09
ENSG00000135108	FBXO21	protein_coding	250.855	-0.462788	5.37e-11	1.41e-09
ENSG00000252908	RNU6-1003P	snRNA	6.07599	1.74956	5.4e-11	1.42e-09
ENSG00000106348	IMPDH1	protein_coding	1483.81	0.840501	5.45e-11	1.43e-09
ENSG00000129003	VPS13C	protein_coding	1681.41	-0.482295	5.49e-11	1.44e-09
ENSG00000102144	PGK1	protein_coding	4333.9	0.735049	5.54e-11	1.45e-09
ENSG00000151882	CCL28	protein_coding	79.6388	-0.723396	5.59e-11	1.46e-09
ENSG00000132825	PPP1R3D	protein_coding	620.064	0.970775	5.68e-11	1.48e-09
ENSG00000258831	AC103996.2	lincRNA	39.8499	2.19716	5.69e-11	1.48e-09
ENSG00000196352	CD55	protein_coding	4972.64	1.31836	5.74e-11	1.49e-09
ENSG00000119596	YLPM1	protein_coding	774.016	-0.377475	5.86e-11	1.52e-09
ENSG00000186074	CD300LF	protein_coding	835.899	0.612746	5.91e-11	1.53e-09
ENSG00000187531	SIRT7	protein_coding	487.965	0.40268	5.92e-11	1.53e-09
ENSG00000204044	SLC12A5-AS1	antisense	7.93467	2.43714	5.93e-11	1.54e-09
ENSG00000178573	MAF	protein_coding	396.925	-0.572554	5.98e-11	1.55e-09
ENSG00000150637	CD226	protein_coding	606.4	-0.619089	6.08e-11	1.57e-09
ENSG00000240531	AC104564.1	transcribed_processed_pseudogene	33.2064	1.11918	6.1e-11	1.57e-09
ENSG00000237135	DDX10P1	processed_pseudogene	20.6594	1.40379	6.11e-11	1.57e-09
ENSG00000083097	DOPEY1	protein_coding	336.955	-0.460381	6.2e-11	1.59e-09
ENSG00000198604	BAZ1A	protein_coding	3693.29	0.807521	6.21e-11	1.59e-09
ENSG00000129355	CDKN2D	protein_coding	500.411	0.95539	6.25e-11	1.6e-09
ENSG00000110801	PSMD9	protein_coding	68.5288	0.498328	6.31e-11	1.62e-09
ENSG00000213903	LTB4R	protein_coding	868.009	0.952667	6.39e-11	1.64e-09
ENSG00000110852	CLEC2B	protein_coding	418.745	0.771481	6.42e-11	1.64e-09
ENSG00000134375	TIMM17A	protein_coding	184.323	0.420031	6.43e-11	1.64e-09
ENSG00000136315	AL355922.1	lincRNA	7.94923	2.02068	6.49e-11	1.65e-09
ENSG00000128383	APOBEC3A	protein_coding	2198.45	0.971848	6.51e-11	1.66e-09
ENSG00000175538	KCNE3	protein_coding	1570.04	0.721083	6.53e-11	1.66e-09
ENSG00000054967	RELT	protein_coding	451.414	0.616313	6.61e-11	1.68e-09
ENSG00000130340	SNX9	protein_coding	226.937	-0.435737	6.62e-11	1.68e-09
ENSG00000136930	PSMB7	protein_coding	264.751	0.401777	6.66e-11	1.69e-09
ENSG00000079257	LXN	protein_coding	59.9291	0.781586	6.67e-11	1.69e-09
ENSG00000232119	MCTS1	protein_coding	149.339	0.440151	6.73e-11	1.7e-09
ENSG00000180304	OAZ2	protein_coding	2531.62	0.594142	6.78e-11	1.71e-09
ENSG00000065150	IPO5	protein_coding	618.523	-0.430093	6.8e-11	1.71e-09
ENSG00000000938	FGR	protein_coding	5067.4	0.874471	6.81e-11	1.71e-09
ENSG00000187676	B3GLCT	protein_coding	61.525	-0.509158	6.82e-11	1.71e-09
ENSG00000087053	MTMR2	protein_coding	138.614	-0.432109	6.84e-11	1.72e-09
ENSG00000136048	DRAM1	protein_coding	303.847	0.944073	7e-11	1.75e-09
ENSG00000134815	DHX34	protein_coding	643.192	0.749861	7.04e-11	1.76e-09
ENSG00000213347	MXD3	protein_coding	185.587	0.933369	7.05e-11	1.76e-09
ENSG00000205352	PRR13	protein_coding	1431.59	0.690056	7.21e-11	1.8e-09
ENSG00000265666	RARA-AS1	antisense	47.7846	1.1115	7.28e-11	1.82e-09
ENSG00000111237	VPS29	protein_coding	729.265	0.439708	7.3e-11	1.82e-09
ENSG00000128918	ALDH1A2	protein_coding	33.0535	1.31868	7.34e-11	1.83e-09
ENSG00000015133	CCDC88C	protein_coding	1032.62	-0.49707	7.34e-11	1.83e-09
ENSG00000175003	SLC22A1	protein_coding	51.7414	0.895237	7.45e-11	1.85e-09
ENSG00000248323	LUCAT1	lincRNA	3232.06	0.758384	7.52e-11	1.87e-09
ENSG00000112893	MAN2A1	protein_coding	837.157	-0.316837	7.65e-11	1.9e-09
ENSG00000101695	RNF125	protein_coding	647.108	-0.526073	7.75e-11	1.92e-09
ENSG00000104918	RETN	protein_coding	29.6538	2.33984	7.84e-11	1.94e-09
ENSG00000173085	COQ2	protein_coding	93.663	0.719493	7.85e-11	1.94e-09
ENSG00000113569	NUP155	protein_coding	253.069	-0.344223	7.89e-11	1.95e-09
ENSG00000243646	IL10RB	protein_coding	96.7762	0.750746	7.98e-11	1.97e-09
ENSG00000171777	RASGRP4	protein_coding	1548.59	0.826717	7.99e-11	1.97e-09
ENSG00000111786	SRSF9	protein_coding	932.452	0.325962	8.07e-11	1.98e-09
ENSG00000111371	SLC38A1	protein_coding	2073.05	-0.65066	8.24e-11	2.02e-09
ENSG00000088832	FKBP1A	protein_coding	3159.21	0.619608	8.28e-11	2.03e-09
ENSG00000152217	SETBP1	protein_coding	87.5092	-0.649936	8.29e-11	2.03e-09
ENSG00000134243	SORT1	protein_coding	1167.81	1.23977	8.35e-11	2.04e-09
ENSG00000122694	GLIPR2	protein_coding	2644.5	0.676813	8.65e-11	2.11e-09
ENSG00000180953	ST20	protein_coding	432.425	0.877837	8.71e-11	2.13e-09
ENSG00000021776	AQR	protein_coding	722.677	-0.260739	8.75e-11	2.13e-09
ENSG00000123329	ARHGAP9	protein_coding	3037.84	0.631489	8.96e-11	2.18e-09
ENSG00000171467	ZNF318	protein_coding	477.254	-0.365343	8.99e-11	2.18e-09
ENSG00000198093	ZNF649	protein_coding	52.1233	-0.555885	9e-11	2.19e-09
ENSG00000225940	C5orf67	protein_coding	8.89936	1.53443	9.02e-11	2.19e-09
ENSG00000155016	CYP2U1	protein_coding	83.088	-0.610793	9.05e-11	2.19e-09
ENSG00000204519	ZNF551	protein_coding	91.9035	-0.617257	9.12e-11	2.21e-09
ENSG00000238005	AL391832.2	lincRNA	64.5006	1.1976	9.18e-11	2.22e-09
ENSG00000256683	ZNF350	protein_coding	248.518	0.496209	9.2e-11	2.22e-09
ENSG00000026103	FAS	protein_coding	781.998	0.661017	9.23e-11	2.22e-09
ENSG00000167065	DUSP18	protein_coding	267.686	0.571348	9.24e-11	2.22e-09
ENSG00000197006	METTL9	protein_coding	2337.29	1.04655	9.3e-11	2.24e-09
ENSG00000178935	ZNF552	protein_coding	229.907	0.682678	9.57e-11	2.3e-09
ENSG00000051620	HEBP2	protein_coding	871.421	0.683931	9.6e-11	2.3e-09
ENSG00000179918	SEPHS2	protein_coding	605.381	0.518204	9.76e-11	2.34e-09
ENSG00000180573	HIST1H2AC	protein_coding	2441.61	0.968412	9.83e-11	2.35e-09
ENSG00000138069	RAB1A	protein_coding	1175.27	0.610802	9.83e-11	2.35e-09
ENSG00000157152	SYN2	protein_coding	9.62061	2.02766	9.87e-11	2.36e-09
ENSG00000184675	AMER1	protein_coding	50.1714	-0.600446	9.9e-11	2.36e-09
ENSG00000091640	SPAG7	protein_coding	148.271	0.459768	9.9e-11	2.36e-09
ENSG00000010810	FYN	protein_coding	1793.73	-0.431367	1.02e-10	2.43e-09
ENSG00000086730	LAT2	protein_coding	2128.08	0.727594	1.02e-10	2.43e-09
ENSG00000272914	AL359532.1	sense_intronic	26.9469	1.12529	1.02e-10	2.43e-09
ENSG00000241837	ATP5O	protein_coding	86.2591	0.596249	1.05e-10	2.5e-09
ENSG00000148843	PDCD11	protein_coding	320.708	-0.483378	1.05e-10	2.5e-09
ENSG00000008277	ADAM22	protein_coding	36.2026	-0.892895	1.08e-10	2.55e-09
ENSG00000078668	VDAC3	protein_coding	578.821	0.323479	1.08e-10	2.55e-09
ENSG00000198019	FCGR1B	protein_coding	192.435	1.40126	1.08e-10	2.56e-09
ENSG00000173442	EHBP1L1	protein_coding	2808.6	0.624	1.08e-10	2.56e-09
ENSG00000274008	Metazoa_SRP	misc_RNA	28.1122	1.15792	1.09e-10	2.56e-09
ENSG00000139370	SLC15A4	protein_coding	1328.51	0.702455	1.09e-10	2.57e-09
ENSG00000173597	SULT1B1	protein_coding	2575.23	1.23636	1.09e-10	2.57e-09
ENSG00000101558	VAPA	protein_coding	2118.8	0.87585	1.11e-10	2.6e-09
ENSG00000171603	CLSTN1	protein_coding	664.351	-0.525198	1.11e-10	2.61e-09
ENSG00000121060	TRIM25	protein_coding	4327.46	0.923713	1.11e-10	2.61e-09
ENSG00000159882	ZNF230	protein_coding	195.454	0.737609	1.12e-10	2.63e-09
ENSG00000008438	PGLYRP1	protein_coding	186.451	1.36192	1.14e-10	2.65e-09
ENSG00000140044	JDP2	protein_coding	362.932	0.895739	1.14e-10	2.66e-09
ENSG00000183648	NDUFB1	protein_coding	170.233	0.457664	1.15e-10	2.68e-09
ENSG00000105352	CEACAM4	protein_coding	602.64	1.17647	1.16e-10	2.7e-09
ENSG00000197386	HTT	protein_coding	609.859	-0.319027	1.17e-10	2.72e-09
ENSG00000171658	NMRAL2P	transcribed_unprocessed_pseudogene	5.10497	2.18947	1.17e-10	2.72e-09
ENSG00000088833	NSFL1C	protein_coding	981.275	0.668111	1.17e-10	2.72e-09
ENSG00000067334	DNTTIP2	protein_coding	424.185	0.552301	1.18e-10	2.73e-09
ENSG00000085063	CD59	protein_coding	832.522	1.0818	1.18e-10	2.74e-09
ENSG00000125772	GPCPD1	protein_coding	2944.76	0.811079	1.2e-10	2.78e-09
ENSG00000236088	COX10-AS1	processed_transcript	35.853	-0.609942	1.21e-10	2.79e-09
ENSG00000156026	MCU	protein_coding	273.038	0.487833	1.21e-10	2.79e-09
ENSG00000117593	DARS2	protein_coding	116.866	-0.30476	1.22e-10	2.82e-09
ENSG00000143119	CD53	protein_coding	8584.23	0.617703	1.23e-10	2.83e-09
ENSG00000136925	TSTD2	protein_coding	141.599	-0.414864	1.23e-10	2.84e-09
ENSG00000182885	ADGRG3	protein_coding	2141.47	1.31469	1.24e-10	2.85e-09
ENSG00000275066	SYNRG	protein_coding	1559.67	-0.306192	1.25e-10	2.87e-09
ENSG00000125630	POLR1B	protein_coding	207.087	-0.524025	1.26e-10	2.88e-09
ENSG00000169570	DTWD2	protein_coding	40.1343	-0.572042	1.27e-10	2.92e-09
ENSG00000116711	PLA2G4A	protein_coding	80.6593	0.796314	1.28e-10	2.94e-09
ENSG00000131042	LILRB2	protein_coding	2499.17	0.718513	1.29e-10	2.95e-09
ENSG00000232388	SMIM26	protein_coding	95.802	0.543286	1.3e-10	2.96e-09
ENSG00000160746	ANO10	protein_coding	259.187	0.948573	1.31e-10	2.99e-09
ENSG00000160781	PAQR6	protein_coding	34.1326	1.19162	1.31e-10	2.99e-09
ENSG00000189159	JPT1	protein_coding	1164.01	0.785619	1.32e-10	3e-09
ENSG00000160588	MPZL3	protein_coding	2153.46	0.846989	1.32e-10	3.01e-09
ENSG00000152804	HHEX	protein_coding	781.962	0.701472	1.35e-10	3.07e-09
ENSG00000173281	PPP1R3B	protein_coding	2707.48	1.04363	1.35e-10	3.07e-09
ENSG00000164088	PPM1M	protein_coding	904.615	0.691767	1.35e-10	3.07e-09
ENSG00000106086	PLEKHA8	protein_coding	107.488	-0.449284	1.36e-10	3.07e-09
ENSG00000215114	UBXN2B	protein_coding	2211.09	0.893455	1.36e-10	3.08e-09
ENSG00000228278	ORM2	protein_coding	11.1829	2.41624	1.37e-10	3.08e-09
ENSG00000129235	TXNDC17	protein_coding	83.3932	0.597545	1.37e-10	3.08e-09
ENSG00000135763	URB2	protein_coding	58.848	-0.537803	1.37e-10	3.08e-09
ENSG00000229833	PET100	protein_coding	38.1339	0.655154	1.38e-10	3.1e-09
ENSG00000120709	FAM53C	protein_coding	1665.43	0.821974	1.39e-10	3.12e-09
ENSG00000131238	PPT1	protein_coding	4405.39	0.678528	1.41e-10	3.17e-09
ENSG00000173559	NABP1	protein_coding	4568.97	0.885107	1.42e-10	3.18e-09
ENSG00000188342	GTF2F2	protein_coding	123.027	0.618298	1.43e-10	3.2e-09
ENSG00000138175	ARL3	protein_coding	101.496	0.588916	1.45e-10	3.25e-09
ENSG00000269463	AP001160.4	sense_intronic	8.43661	0.952733	1.45e-10	3.25e-09
ENSG00000173369	C1QB	protein_coding	19.8825	1.77694	1.46e-10	3.26e-09
ENSG00000201151	SNORD56	snoRNA	8.47133	1.03803	1.46e-10	3.26e-09
ENSG00000089351	GRAMD1A	protein_coding	943.893	0.907866	1.47e-10	3.27e-09
ENSG00000154845	PPP4R1	protein_coding	2024.96	0.852137	1.47e-10	3.27e-09
ENSG00000157551	KCNJ15	protein_coding	4504.38	1.07539	1.48e-10	3.28e-09
ENSG00000198315	ZKSCAN8	protein_coding	523.12	-0.554707	1.48e-10	3.29e-09
ENSG00000109452	INPP4B	protein_coding	532.67	-0.854424	1.48e-10	3.29e-09
ENSG00000177888	ZBTB41	protein_coding	146.572	-0.571382	1.49e-10	3.31e-09
ENSG00000254814	AP003031.1	antisense	6.23557	1.9657	1.49e-10	3.31e-09
ENSG00000136874	STX17	protein_coding	141.692	-0.429644	1.5e-10	3.33e-09
ENSG00000111911	HINT3	protein_coding	348.011	0.480321	1.51e-10	3.34e-09
ENSG00000113845	TIMMDC1	protein_coding	221.951	0.290769	1.53e-10	3.38e-09
ENSG00000149503	INCENP	protein_coding	55.4015	-0.526669	1.56e-10	3.43e-09
ENSG00000168916	ZNF608	protein_coding	84.6145	1.57049	1.56e-10	3.43e-09
ENSG00000139324	TMTC3	protein_coding	96.1226	-0.505368	1.56e-10	3.44e-09
ENSG00000122188	LAX1	protein_coding	232.548	-0.68043	1.57e-10	3.46e-09
ENSG00000049541	RFC2	protein_coding	164.647	0.456589	1.61e-10	3.53e-09
ENSG00000100505	TRIM9	protein_coding	38.3675	1.38675	1.61e-10	3.53e-09
ENSG00000241685	ARPC1A	protein_coding	162.001	0.559372	1.71e-10	3.75e-09
ENSG00000126705	AHDC1	protein_coding	48.022	-0.613866	1.72e-10	3.76e-09
ENSG00000123360	PDE1B	protein_coding	118.825	0.665825	1.74e-10	3.8e-09
ENSG00000165630	PRPF18	protein_coding	58.7729	0.609285	1.76e-10	3.84e-09
ENSG00000135049	AGTPBP1	protein_coding	2007.86	0.898397	1.76e-10	3.85e-09
ENSG00000078246	TULP3	protein_coding	63.2698	-0.517079	1.79e-10	3.91e-09
ENSG00000097033	SH3GLB1	protein_coding	3134.68	0.903804	1.81e-10	3.94e-09
ENSG00000260078	AC007342.3	transcribed_unprocessed_pseudogene	305.485	0.776948	1.85e-10	4.01e-09
ENSG00000112159	MDN1	protein_coding	496.694	-0.612105	1.85e-10	4.01e-09
ENSG00000120129	DUSP1	protein_coding	2304.6	1.15779	1.85e-10	4.02e-09
ENSG00000167578	RAB4B	protein_coding	126.078	0.459006	1.87e-10	4.05e-09
ENSG00000284526	AC015802.6	protein_coding	148.908	0.86301	1.87e-10	4.05e-09
ENSG00000215244	AL137145.2	lincRNA	70.9994	1.24135	1.89e-10	4.09e-09
ENSG00000230539	AOAH-IT1	sense_intronic	12.1148	1.48294	1.9e-10	4.1e-09
ENSG00000140563	MCTP2	protein_coding	2332.98	1.08025	1.9e-10	4.1e-09
ENSG00000188186	LAMTOR4	protein_coding	523.298	0.49112	1.9e-10	4.1e-09
ENSG00000092758	COL9A3	protein_coding	50.0138	1.08824	1.91e-10	4.11e-09
ENSG00000063587	ZNF275	protein_coding	173.03	-0.528943	1.94e-10	4.18e-09
ENSG00000148450	MSRB2	protein_coding	141.369	0.958857	1.97e-10	4.23e-09
ENSG00000032219	ARID4A	protein_coding	1700.56	0.562614	2.01e-10	4.31e-09
ENSG00000256745	AP002784.2	processed_pseudogene	14.2479	1.07428	2.03e-10	4.35e-09
ENSG00000165487	MICU2	protein_coding	459.777	0.435442	2.03e-10	4.36e-09
ENSG00000120800	UTP20	protein_coding	161.937	-0.613421	2.05e-10	4.39e-09
ENSG00000255819	KLRC4-KLRK1	protein_coding	17.9673	-1.25694	2.07e-10	4.43e-09
ENSG00000077984	CST7	protein_coding	1387.57	1.44413	2.08e-10	4.45e-09
ENSG00000099246	RAB18	protein_coding	806.978	0.66812	2.1e-10	4.48e-09
ENSG00000261662	AL359752.1	sense_overlapping	43.8589	0.676113	2.16e-10	4.6e-09
ENSG00000153774	CFDP1	protein_coding	144.173	0.466559	2.17e-10	4.61e-09
ENSG00000241860	AL627309.5	processed_transcript	47.4626	1.14659	2.26e-10	4.81e-09
ENSG00000066654	THUMPD1	protein_coding	635.801	-0.380246	2.3e-10	4.88e-09
ENSG00000176055	MBLAC2	protein_coding	71.0616	-0.67986	2.32e-10	4.93e-09
ENSG00000237094	AL732372.3	lincRNA	163.869	1.05436	2.33e-10	4.94e-09
ENSG00000129559	NEDD8	protein_coding	225.352	0.472508	2.35e-10	4.98e-09
ENSG00000112685	EXOC2	protein_coding	354.454	-0.327264	2.35e-10	4.98e-09
ENSG00000109270	LAMTOR3	protein_coding	344.897	0.652912	2.37e-10	5e-09
ENSG00000101150	TPD52L2	protein_coding	1664.67	0.643826	2.37e-10	5e-09
ENSG00000049618	ARID1B	protein_coding	759.503	-0.305937	2.43e-10	5.12e-09
ENSG00000132155	RAF1	protein_coding	3665.76	0.581856	2.43e-10	5.13e-09
ENSG00000206527	HACD2	protein_coding	320.211	-0.343709	2.45e-10	5.16e-09
ENSG00000115561	CHMP3	protein_coding	861.666	0.511418	2.5e-10	5.26e-09
ENSG00000280088	AC126474.2	TEC	202.776	0.660074	2.54e-10	5.33e-09
ENSG00000168259	DNAJC7	protein_coding	793.438	0.287322	2.56e-10	5.37e-09
ENSG00000282988	HIST1H3D	protein_coding	43.9213	1.26055	2.57e-10	5.4e-09
ENSG00000241721	SUMO1P1	processed_pseudogene	12.887	1.14148	2.58e-10	5.4e-09
ENSG00000022277	RTFDC1	protein_coding	1378.23	0.641881	2.58e-10	5.4e-09
ENSG00000007402	CACNA2D2	protein_coding	47.3722	-1.11986	2.59e-10	5.42e-09
ENSG00000117115	PADI2	protein_coding	3647.54	1.14021	2.63e-10	5.49e-09
ENSG00000234436	AC245884.2	unprocessed_pseudogene	12.6904	1.51048	2.64e-10	5.51e-09
ENSG00000176463	SLCO3A1	protein_coding	1252.17	0.62876	2.65e-10	5.53e-09
ENSG00000109220	CHIC2	protein_coding	311.77	0.771399	2.67e-10	5.56e-09
ENSG00000135046	ANXA1	protein_coding	2515.5	0.998024	2.71e-10	5.63e-09
ENSG00000214114	MYCBP	protein_coding	239.901	0.500871	2.71e-10	5.63e-09
ENSG00000115129	TP53I3	protein_coding	44.324	1.31368	2.72e-10	5.64e-09
ENSG00000178927	C17orf62	protein_coding	1770.2	0.652979	2.72e-10	5.64e-09
ENSG00000169231	THBS3	protein_coding	164.72	0.576713	2.74e-10	5.69e-09
ENSG00000013810	TACC3	protein_coding	1233.43	0.548246	2.78e-10	5.76e-09
ENSG00000172594	SMPDL3A	protein_coding	123.116	1.09771	2.78e-10	5.76e-09
ENSG00000230492	AL049651.1	antisense	8.41935	1.76686	2.8e-10	5.79e-09
ENSG00000228302	AL512770.1	antisense	6.87088	1.6741	2.82e-10	5.83e-09
ENSG00000115827	DCAF17	protein_coding	236.63	-0.483958	2.85e-10	5.87e-09
ENSG00000266236	NARF-IT1	sense_intronic	38.6553	0.853058	2.91e-10	6e-09
ENSG00000105058	FAM32A	protein_coding	451.565	0.392465	2.92e-10	6e-09
ENSG00000123684	LPGAT1	protein_coding	3010.39	0.716259	2.99e-10	6.15e-09
ENSG00000182134	TDRKH	protein_coding	75.034	-0.642306	3e-10	6.16e-09
ENSG00000164713	BRI3	protein_coding	708.498	0.732938	3e-10	6.16e-09
ENSG00000155368	DBI	protein_coding	162.583	0.791183	3.08e-10	6.32e-09
ENSG00000123119	NECAB1	protein_coding	7.83666	4.53126	3.1e-10	6.34e-09
ENSG00000236345	AL354719.2	antisense	65.931	0.961455	3.15e-10	6.43e-09
ENSG00000180884	ZNF792	protein_coding	85.8384	-0.542843	3.16e-10	6.46e-09
ENSG00000129515	SNX6	protein_coding	996.631	0.532505	3.18e-10	6.49e-09
ENSG00000103642	LACTB	protein_coding	460.92	0.59378	3.22e-10	6.56e-09
ENSG00000015475	BID	protein_coding	906.346	0.486615	3.23e-10	6.57e-09
ENSG00000161944	ASGR2	protein_coding	139.364	1.16691	3.26e-10	6.63e-09
ENSG00000108932	SLC16A6	protein_coding	443.099	0.696139	3.28e-10	6.68e-09
ENSG00000155926	SLA	protein_coding	5704.44	1.07034	3.29e-10	6.68e-09
ENSG00000184677	ZBTB40	protein_coding	510.912	-0.504048	3.3e-10	6.7e-09
ENSG00000163931	TKT	protein_coding	4906.39	0.718758	3.31e-10	6.7e-09
ENSG00000196313	POM121	protein_coding	227.928	-0.321732	3.31e-10	6.7e-09
ENSG00000184678	HIST2H2BE	protein_coding	577.676	1.08247	3.32e-10	6.71e-09
ENSG00000068400	GRIPAP1	protein_coding	617.515	0.320297	3.33e-10	6.73e-09
ENSG00000075945	KIFAP3	protein_coding	191.33	-0.355854	3.33e-10	6.73e-09
ENSG00000137502	RAB30	protein_coding	207.464	-0.839353	3.34e-10	6.74e-09
ENSG00000198833	UBE2J1	protein_coding	2558.56	0.96211	3.37e-10	6.79e-09
ENSG00000138621	PPCDC	protein_coding	185.427	0.589399	3.4e-10	6.84e-09
ENSG00000149357	LAMTOR1	protein_coding	445.826	0.517847	3.42e-10	6.87e-09
ENSG00000042493	CAPG	protein_coding	523.177	0.836026	3.43e-10	6.88e-09
ENSG00000253719	ATXN7L3B	protein_coding	893.254	-0.216895	3.43e-10	6.88e-09
ENSG00000143110	C1orf162	protein_coding	1361.23	0.571769	3.44e-10	6.9e-09
ENSG00000158711	ELK4	protein_coding	1054.5	-0.506029	3.51e-10	7.04e-09
ENSG00000168010	ATG16L2	protein_coding	4262.99	0.66287	3.56e-10	7.12e-09
ENSG00000069974	RAB27A	protein_coding	3218.08	0.781749	3.6e-10	7.19e-09
ENSG00000103005	USB1	protein_coding	1055.25	0.881525	3.6e-10	7.19e-09
ENSG00000169902	TPST1	protein_coding	168.117	1.79017	3.61e-10	7.2e-09
ENSG00000129562	DAD1	protein_coding	418.211	0.390903	3.73e-10	7.44e-09
ENSG00000163508	EOMES	protein_coding	312.098	-0.871192	3.76e-10	7.49e-09
ENSG00000259956	RBM15B	protein_coding	415.557	-0.274549	3.77e-10	7.49e-09
ENSG00000161791	FMNL3	protein_coding	455.641	-0.62944	3.77e-10	7.5e-09
ENSG00000085511	MAP3K4	protein_coding	319.35	-0.446587	3.78e-10	7.5e-09
ENSG00000158796	DEDD	protein_coding	504.245	0.43847	3.85e-10	7.64e-09
ENSG00000109536	FRG1	protein_coding	150.227	0.489585	3.87e-10	7.67e-09
ENSG00000105355	PLIN3	protein_coding	725.876	0.892211	3.88e-10	7.69e-09
ENSG00000142405	NLRP12	protein_coding	1079.64	0.931492	3.92e-10	7.75e-09
ENSG00000072501	SMC1A	protein_coding	1266.83	-0.380611	3.93e-10	7.76e-09
ENSG00000095319	NUP188	protein_coding	253.131	-0.501365	3.94e-10	7.77e-09
ENSG00000135940	COX5B	protein_coding	282.923	0.497067	3.94e-10	7.77e-09
ENSG00000081177	EXD2	protein_coding	72.2355	-0.446571	3.94e-10	7.77e-09
ENSG00000127995	CASD1	protein_coding	226.153	-0.537019	3.99e-10	7.85e-09
ENSG00000223642	AC008277.1	antisense	4.11866	1.84711	4.01e-10	7.89e-09
ENSG00000179978	AC140134.1	unprocessed_pseudogene	78.2732	1.41002	4.02e-10	7.9e-09
ENSG00000172830	SSH3	protein_coding	154.469	0.668123	4.05e-10	7.95e-09
ENSG00000133561	GIMAP6	protein_coding	1419	-0.429917	4.07e-10	7.98e-09
ENSG00000120051	CFAP58	protein_coding	45.1298	0.936197	4.13e-10	8.09e-09
ENSG00000197622	CDC42SE1	protein_coding	10603.1	0.47574	4.22e-10	8.27e-09
ENSG00000240891	PLCXD2	protein_coding	121.159	-0.678506	4.24e-10	8.29e-09
ENSG00000157350	ST3GAL2	protein_coding	897.331	0.722967	4.25e-10	8.3e-09
ENSG00000184384	MAML2	protein_coding	478.874	-0.510506	4.28e-10	8.35e-09
ENSG00000251442	LINC01094	lincRNA	64.0002	1.29253	4.37e-10	8.51e-09
ENSG00000150768	DLAT	protein_coding	198.601	-0.376434	4.4e-10	8.57e-09
ENSG00000164941	INTS8	protein_coding	723.492	0.343043	4.42e-10	8.61e-09
ENSG00000078699	CBFA2T2	protein_coding	311.802	-0.388154	4.45e-10	8.64e-09
ENSG00000245848	CEBPA	protein_coding	330.859	0.884272	4.45e-10	8.64e-09
ENSG00000140718	FTO	protein_coding	245.08	-0.458993	4.45e-10	8.64e-09
ENSG00000283839	AC096667.1	antisense	145.112	0.705226	4.53e-10	8.78e-09
ENSG00000117118	SDHB	protein_coding	380.293	0.411619	4.53e-10	8.78e-09
ENSG00000142552	RCN3	protein_coding	191.485	0.783432	4.57e-10	8.84e-09
ENSG00000116030	SUMO1	protein_coding	641.787	0.531276	4.57e-10	8.84e-09
ENSG00000175274	TP53I11	protein_coding	745.361	1.04367	4.61e-10	8.91e-09
ENSG00000090316	MAEA	protein_coding	920.564	0.593385	4.62e-10	8.92e-09
ENSG00000224505	AC138150.1	antisense	77.6333	0.605698	4.68e-10	9.03e-09
ENSG00000248019	FAM13A-AS1	antisense	566.832	0.581211	4.76e-10	9.17e-09
ENSG00000174840	PDE12	protein_coding	295.001	-0.339985	4.77e-10	9.19e-09
ENSG00000259070	LINC00639	lincRNA	5.15953	2.02209	4.78e-10	9.19e-09
ENSG00000198734	F5	protein_coding	1545.63	1.33359	4.79e-10	9.2e-09
ENSG00000133800	LYVE1	protein_coding	27.0262	1.11374	4.81e-10	9.22e-09
ENSG00000126861	OMG	protein_coding	26.4428	1.33583	4.81e-10	9.22e-09
ENSG00000134698	AGO4	protein_coding	3494.76	0.77553	4.87e-10	9.32e-09
ENSG00000271605	MILR1	protein_coding	272.284	0.974797	4.95e-10	9.48e-09
ENSG00000162852	CNST	protein_coding	457.401	-0.384066	4.96e-10	9.48e-09
ENSG00000183864	TOB2	protein_coding	413.523	-0.298872	4.97e-10	9.49e-09
ENSG00000058799	YIPF1	protein_coding	477.314	0.782976	4.98e-10	9.5e-09
ENSG00000197780	TAF13	protein_coding	111.421	0.608952	4.98e-10	9.5e-09
ENSG00000204261	PSMB8-AS1	lincRNA	759.431	0.309759	4.99e-10	9.51e-09
ENSG00000158089	GALNT14	protein_coding	65.161	1.7452	5.03e-10	9.57e-09
ENSG00000183023	SLC8A1	protein_coding	734.461	0.970675	5.07e-10	9.65e-09
ENSG00000167193	CRK	protein_coding	727.979	0.563756	5.08e-10	9.66e-09
ENSG00000141968	VAV1	protein_coding	1470.81	0.529346	5.14e-10	9.75e-09
ENSG00000024862	CCDC28A	protein_coding	392.71	0.577586	5.16e-10	9.79e-09
ENSG00000158321	AUTS2	protein_coding	126.231	-0.828911	5.24e-10	9.93e-09
ENSG00000104412	EMC2	protein_coding	115.695	0.61321	5.32e-10	1.01e-08
ENSG00000238829	RNU7-45P	snRNA	14.0899	1.04617	5.35e-10	1.01e-08
ENSG00000247400	DNAJC3-AS1	lincRNA	88.3922	0.824913	5.36e-10	1.01e-08
ENSG00000183621	ZNF438	protein_coding	421.483	1.05654	5.4e-10	1.02e-08
ENSG00000165672	PRDX3	protein_coding	643.527	0.482605	5.41e-10	1.02e-08
ENSG00000110723	EXPH5	protein_coding	16.3337	-0.910125	5.41e-10	1.02e-08
ENSG00000174130	TLR6	protein_coding	1837.06	0.77192	5.42e-10	1.02e-08
ENSG00000173638	SLC19A1	protein_coding	414.589	0.710014	5.53e-10	1.04e-08
ENSG00000160208	RRP1B	protein_coding	421.439	-0.506483	5.55e-10	1.04e-08
ENSG00000116260	QSOX1	protein_coding	549.508	0.978551	5.61e-10	1.05e-08
ENSG00000176928	GCNT4	protein_coding	152.581	-0.898121	5.62e-10	1.05e-08
ENSG00000141428	C18orf21	protein_coding	107.625	0.451783	5.76e-10	1.08e-08
ENSG00000182541	LIMK2	protein_coding	2942.01	0.953638	5.77e-10	1.08e-08
ENSG00000178202	KDELC2	protein_coding	119.902	-0.630961	5.8e-10	1.08e-08
ENSG00000129518	EAPP	protein_coding	455.656	0.452037	5.84e-10	1.09e-08
ENSG00000003147	ICA1	protein_coding	34.0563	0.708827	5.86e-10	1.09e-08
ENSG00000165555	NOXRED1	protein_coding	18.9585	1.03798	5.87e-10	1.1e-08
ENSG00000137312	FLOT1	protein_coding	2092.29	0.967809	5.97e-10	1.11e-08
ENSG00000163636	PSMD6	protein_coding	627.494	0.408708	6.04e-10	1.13e-08
ENSG00000145907	G3BP1	protein_coding	1591.93	-0.358022	6.06e-10	1.13e-08
ENSG00000125977	EIF2S2	protein_coding	522.428	0.40562	6.14e-10	1.14e-08
ENSG00000186767	SPIN4	protein_coding	43.6147	-0.622354	6.16e-10	1.14e-08
ENSG00000077238	IL4R	protein_coding	2712.11	1.06296	6.21e-10	1.15e-08
ENSG00000168653	NDUFS5	protein_coding	102.847	0.682323	6.21e-10	1.15e-08
ENSG00000258976	AC013451.2	lincRNA	2.65831	1.73265	6.21e-10	1.15e-08
ENSG00000150977	RILPL2	protein_coding	1009.65	0.684909	6.22e-10	1.15e-08
ENSG00000267174	AC011472.2	3prime_overlapping_ncRNA	213.013	1.01599	6.23e-10	1.15e-08
ENSG00000273247	AC097376.2	antisense	235.88	0.699746	6.27e-10	1.16e-08
ENSG00000239948	RN7SL368P	misc_RNA	22.7549	0.945143	6.3e-10	1.16e-08
ENSG00000174007	CEP19	protein_coding	481.583	0.807801	6.33e-10	1.17e-08
ENSG00000165678	GHITM	protein_coding	1592.33	0.461474	6.35e-10	1.17e-08
ENSG00000176261	ZBTB8OS	protein_coding	152.187	0.398868	6.37e-10	1.17e-08
ENSG00000235568	NFAM1	protein_coding	4440.71	0.745347	6.39e-10	1.18e-08
ENSG00000111530	CAND1	protein_coding	795.895	-0.357758	6.46e-10	1.19e-08
ENSG00000122566	HNRNPA2B1	protein_coding	7458.25	0.233064	6.5e-10	1.19e-08
ENSG00000236438	FAM157A	transcribed_unprocessed_pseudogene	232.146	1.0651	6.55e-10	1.2e-08
ENSG00000270629	NBPF14	protein_coding	120.466	0.593526	6.57e-10	1.2e-08
ENSG00000277548	AC018926.3	sense_intronic	29.2783	0.883018	6.6e-10	1.21e-08
ENSG00000226091	LINC00937	lincRNA	104.623	1.38855	6.7e-10	1.23e-08
ENSG00000126016	AMOT	protein_coding	39.6771	-0.713476	6.78e-10	1.24e-08
ENSG00000071794	HLTF	protein_coding	158.666	-0.611266	6.88e-10	1.26e-08
ENSG00000169180	XPO6	protein_coding	8365.31	0.823282	6.94e-10	1.27e-08
ENSG00000151694	ADAM17	protein_coding	862.022	0.674866	7.02e-10	1.28e-08
ENSG00000131089	ARHGEF9	protein_coding	159.789	-0.501038	7.09e-10	1.29e-08
ENSG00000167851	CD300A	protein_coding	1655.49	0.478291	7.17e-10	1.3e-08
ENSG00000186205	44621	protein_coding	734.919	1.09321	7.18e-10	1.3e-08
ENSG00000167676	PLIN4	protein_coding	166.95	1.15454	7.22e-10	1.31e-08
ENSG00000156411	C14orf2	protein_coding	155.795	0.677909	7.3e-10	1.32e-08
ENSG00000068796	KIF2A	protein_coding	534.973	-0.390514	7.4e-10	1.34e-08
ENSG00000096060	FKBP5	protein_coding	4109.23	1.6417	7.62e-10	1.38e-08
ENSG00000205423	CNEP1R1	protein_coding	570.124	0.727313	7.77e-10	1.41e-08
ENSG00000144036	EXOC6B	protein_coding	88.2888	-0.473884	7.98e-10	1.44e-08
ENSG00000074695	LMAN1	protein_coding	499.159	-0.481017	8.13e-10	1.47e-08
ENSG00000150753	CCT5	protein_coding	1059.65	0.257538	8.16e-10	1.47e-08
ENSG00000235437	LINC01278	processed_transcript	210.649	-0.625433	8.19e-10	1.48e-08
ENSG00000083123	BCKDHB	protein_coding	70.5227	-0.597898	8.23e-10	1.48e-08
ENSG00000093134	VNN3	protein_coding	862.205	0.934242	8.25e-10	1.48e-08
ENSG00000116266	STXBP3	protein_coding	1299.32	0.66806	8.32e-10	1.5e-08
ENSG00000249138	SLED1	transcribed_processed_pseudogene	17.3071	1.4774	8.57e-10	1.54e-08
ENSG00000180316	PNPLA1	protein_coding	58.4012	1.16126	8.6e-10	1.54e-08
ENSG00000078177	N4BP2	protein_coding	160.688	-0.522639	8.64e-10	1.55e-08
ENSG00000224067	AL354877.1	processed_pseudogene	11.979	1.5011	8.74e-10	1.57e-08
ENSG00000285667	#N/A	#N/A	47.5859	0.568474	8.83e-10	1.58e-08
ENSG00000159433	STARD9	protein_coding	69.7989	-0.747566	8.84e-10	1.58e-08
ENSG00000008869	HEATR5B	protein_coding	591.839	-0.345584	8.86e-10	1.58e-08
ENSG00000100483	VCPKMT	protein_coding	349.536	0.706616	8.88e-10	1.59e-08
ENSG00000118518	RNF146	protein_coding	672.808	0.720781	8.92e-10	1.59e-08
ENSG00000013503	POLR3B	protein_coding	91.6022	-0.346546	8.93e-10	1.59e-08
ENSG00000166860	ZBTB39	protein_coding	93.3334	-0.430358	9.05e-10	1.61e-08
ENSG00000167536	DHRS13	protein_coding	412.182	1.05762	9.13e-10	1.62e-08
ENSG00000135636	DYSF	protein_coding	4952.34	1.24302	9.15e-10	1.63e-08
ENSG00000006534	ALDH3B1	protein_coding	324.06	0.623122	9.17e-10	1.63e-08
ENSG00000170892	TSEN34	protein_coding	469.782	0.851142	9.18e-10	1.63e-08
ENSG00000184557	SOCS3	protein_coding	665.797	1.48588	9.18e-10	1.63e-08
ENSG00000109323	MANBA	protein_coding	993.571	0.470821	9.38e-10	1.66e-08
ENSG00000250069	AC011379.1	sense_intronic	7.01053	1.96542	9.39e-10	1.66e-08
ENSG00000092820	EZR	protein_coding	1846.24	-0.345979	9.42e-10	1.67e-08
ENSG00000070814	TCOF1	protein_coding	367.204	-0.441714	9.55e-10	1.69e-08
ENSG00000111897	SERINC1	protein_coding	3908.66	0.621158	9.77e-10	1.72e-08
ENSG00000150527	CTAGE5	protein_coding	669.171	0.519249	9.82e-10	1.73e-08
ENSG00000111670	GNPTAB	protein_coding	741.591	-0.368274	9.85e-10	1.74e-08
ENSG00000065675	PRKCQ	protein_coding	386.887	-0.654007	9.94e-10	1.75e-08
ENSG00000197405	C5AR1	protein_coding	5949.72	0.811791	9.95e-10	1.75e-08
ENSG00000139154	AEBP2	protein_coding	269.441	-0.366375	9.98e-10	1.76e-08
ENSG00000102007	PLP2	protein_coding	1331.38	0.88457	1e-09	1.76e-08
ENSG00000165392	WRN	protein_coding	109.364	-0.467018	1.01e-09	1.77e-08
ENSG00000183762	KREMEN1	protein_coding	788.053	1.3181	1.01e-09	1.78e-08
ENSG00000078687	TNRC6C	protein_coding	584.814	-0.342459	1.03e-09	1.81e-08
ENSG00000176903	PNMA1	protein_coding	185.184	-0.386246	1.04e-09	1.82e-08
ENSG00000001629	ANKIB1	protein_coding	386.304	-0.388394	1.04e-09	1.83e-08
ENSG00000108984	MAP2K6	protein_coding	584.421	0.987206	1.05e-09	1.84e-08
ENSG00000134153	EMC7	protein_coding	371.801	0.348164	1.05e-09	1.84e-08
ENSG00000124659	TBCC	protein_coding	226.797	0.401069	1.06e-09	1.85e-08
ENSG00000203804	ADAMTSL4-AS1	processed_transcript	216.525	0.77014	1.06e-09	1.85e-08
ENSG00000161048	NAPEPLD	protein_coding	132.471	-0.490573	1.08e-09	1.88e-08
ENSG00000205155	PSENEN	protein_coding	105.721	0.606089	1.08e-09	1.88e-08
ENSG00000273437	AC108673.3	lincRNA	16.3686	0.708569	1.08e-09	1.88e-08
ENSG00000182511	FES	protein_coding	397.34	0.784654	1.09e-09	1.9e-08
ENSG00000124222	STX16	protein_coding	2032.92	0.405008	1.1e-09	1.91e-08
ENSG00000101160	CTSZ	protein_coding	2356.82	0.511529	1.1e-09	1.91e-08
ENSG00000065154	OAT	protein_coding	503.323	0.8584	1.11e-09	1.92e-08
ENSG00000283597	FAM169B	protein_coding	11.3344	1.33703	1.11e-09	1.93e-08
ENSG00000087157	PGS1	protein_coding	1055.13	0.970583	1.12e-09	1.94e-08
ENSG00000248092	NNT-AS1	antisense	91.6589	-0.52846	1.13e-09	1.95e-08
ENSG00000229331	GK-IT1	sense_intronic	16.4321	1.08609	1.13e-09	1.95e-08
ENSG00000135424	ITGA7	protein_coding	12.1355	1.80497	1.13e-09	1.95e-08
ENSG00000101265	RASSF2	protein_coding	10601.6	0.717	1.14e-09	1.97e-08
ENSG00000172936	MYD88	protein_coding	3000.71	0.667326	1.14e-09	1.97e-08
ENSG00000235655	H3F3AP4	processed_pseudogene	483.562	0.953854	1.16e-09	1.99e-08
ENSG00000162676	GFI1	protein_coding	80.7458	-0.794694	1.16e-09	2e-08
ENSG00000135441	BLOC1S1	protein_coding	88.5068	0.675802	1.19e-09	2.05e-08
ENSG00000146842	TMEM209	protein_coding	190.383	-0.462189	1.21e-09	2.07e-08
ENSG00000114656	KIAA1257	protein_coding	79.9147	0.901125	1.21e-09	2.07e-08
ENSG00000173614	NMNAT1	protein_coding	189.767	0.54537	1.21e-09	2.07e-08
ENSG00000128596	CCDC136	protein_coding	22.1746	-0.774478	1.22e-09	2.09e-08
ENSG00000158769	F11R	protein_coding	1424.68	0.591038	1.23e-09	2.1e-08
ENSG00000184209	SNRNP35	protein_coding	256.795	0.318665	1.24e-09	2.12e-08
ENSG00000163655	GMPS	protein_coding	391.27	-0.376889	1.24e-09	2.12e-08
ENSG00000161533	ACOX1	protein_coding	2434.76	0.751445	1.24e-09	2.12e-08
ENSG00000153944	MSI2	protein_coding	580.35	-0.413854	1.25e-09	2.12e-08
ENSG00000164120	HPGD	protein_coding	179.139	2.0402	1.28e-09	2.19e-08
ENSG00000224745	AC063965.1	sense_intronic	37.1997	1.10728	1.29e-09	2.2e-08
ENSG00000082996	RNF13	protein_coding	1946.84	0.69174	1.29e-09	2.2e-08
ENSG00000129933	MAU2	protein_coding	892.037	0.43885	1.3e-09	2.22e-08
ENSG00000159348	CYB5R1	protein_coding	313.323	0.464586	1.31e-09	2.22e-08
ENSG00000143753	DEGS1	protein_coding	853.583	0.492711	1.31e-09	2.22e-08
ENSG00000132357	CARD6	protein_coding	492.082	0.973823	1.33e-09	2.26e-08
ENSG00000004660	CAMKK1	protein_coding	191.939	0.781924	1.33e-09	2.26e-08
ENSG00000138336	TET1	protein_coding	18.4263	-0.858866	1.36e-09	2.3e-08
ENSG00000067141	NEO1	protein_coding	67.1854	-0.682082	1.37e-09	2.33e-08
ENSG00000131969	ABHD12B	protein_coding	2.17937	2.4754	1.38e-09	2.33e-08
ENSG00000203666	EFCAB2	protein_coding	85.8511	1.04566	1.38e-09	2.33e-08
ENSG00000002919	SNX11	protein_coding	443.771	0.579188	1.39e-09	2.34e-08
ENSG00000158467	AHCYL2	protein_coding	217.931	-0.265474	1.41e-09	2.37e-08
ENSG00000138443	ABI2	protein_coding	222.422	-0.599944	1.42e-09	2.39e-08
ENSG00000200648	RNU6-226P	snRNA	16.1099	1.34147	1.45e-09	2.44e-08
ENSG00000204623	ZNRD1ASP	transcribed_unitary_pseudogene	116.281	-0.51054	1.46e-09	2.45e-08
ENSG00000211805	TRAV24	TR_V_gene	14.1034	-1.15169	1.47e-09	2.47e-08
ENSG00000176225	RTTN	protein_coding	85.5914	-0.561381	1.47e-09	2.47e-08
ENSG00000280138	AC027290.2	TEC	323.564	0.658618	1.48e-09	2.49e-08
ENSG00000198848	CES1	protein_coding	157.958	1.36564	1.49e-09	2.49e-08
ENSG00000214975	PPIAP29	processed_pseudogene	10.8555	1.35786	1.5e-09	2.51e-08
ENSG00000100519	PSMC6	protein_coding	374.432	0.590552	1.5e-09	2.52e-08
ENSG00000155858	LSM11	protein_coding	75.6875	-0.449547	1.51e-09	2.52e-08
ENSG00000183291	SELENOF	protein_coding	1264.69	0.499684	1.52e-09	2.54e-08
ENSG00000250687	AC146944.2	transcribed_unprocessed_pseudogene	13.0017	1.94305	1.52e-09	2.54e-08
ENSG00000166167	BTRC	protein_coding	184.476	-0.301248	1.53e-09	2.55e-08
ENSG00000171723	GPHN	protein_coding	42.9838	-0.49457	1.53e-09	2.56e-08
ENSG00000171862	PTEN	protein_coding	5822.32	0.926186	1.54e-09	2.56e-08
ENSG00000185477	GPRIN3	protein_coding	604.112	-0.457632	1.55e-09	2.57e-08
ENSG00000141279	NPEPPS	protein_coding	1913.08	0.492206	1.55e-09	2.57e-08
ENSG00000085563	ABCB1	protein_coding	128.172	-0.745441	1.55e-09	2.58e-08
ENSG00000231113	AL035587.1	antisense	106.454	0.474246	1.56e-09	2.6e-08
ENSG00000131475	VPS25	protein_coding	132.732	0.441635	1.59e-09	2.63e-08
ENSG00000134900	TPP2	protein_coding	824.891	-0.410527	1.59e-09	2.63e-08
ENSG00000146463	ZMYM4	protein_coding	419.584	-0.30564	1.6e-09	2.65e-08
ENSG00000284735	#N/A	#N/A	2.77719	1.88196	1.6e-09	2.65e-08
ENSG00000215717	TMEM167B	protein_coding	1137.19	0.549617	1.61e-09	2.67e-08
ENSG00000141480	ARRB2	protein_coding	6063.67	0.649401	1.61e-09	2.67e-08
ENSG00000160908	ZNF394	protein_coding	482.295	0.268788	1.61e-09	2.67e-08
ENSG00000118058	KMT2A	protein_coding	1258.5	-0.514231	1.63e-09	2.68e-08
ENSG00000096401	CDC5L	protein_coding	651.574	0.367324	1.63e-09	2.68e-08
ENSG00000114416	FXR1	protein_coding	670.839	0.301818	1.63e-09	2.68e-08
ENSG00000129071	MBD4	protein_coding	909.832	0.41866	1.63e-09	2.68e-08
ENSG00000161920	MED11	protein_coding	130.786	0.426486	1.63e-09	2.68e-08
ENSG00000141568	FOXK2	protein_coding	293.863	-0.211738	1.65e-09	2.71e-08
ENSG00000138463	DIRC2	protein_coding	235.248	0.878272	1.68e-09	2.76e-08
ENSG00000069248	NUP133	protein_coding	380.145	-0.245159	1.68e-09	2.76e-08
ENSG00000136319	TTC5	protein_coding	96.4342	-0.311026	1.69e-09	2.78e-08
ENSG00000156931	VPS8	protein_coding	1147.49	0.488262	1.69e-09	2.78e-08
ENSG00000151746	BICD1	protein_coding	66.8231	-0.53972	1.72e-09	2.81e-08
ENSG00000152684	PELO	protein_coding	166.387	0.696995	1.73e-09	2.84e-08
ENSG00000124103	FAM209A	protein_coding	29.0222	0.635537	1.75e-09	2.86e-08
ENSG00000159314	ARHGAP27	protein_coding	1639.23	0.530314	1.75e-09	2.86e-08
ENSG00000156467	UQCRB	protein_coding	229.563	0.729592	1.75e-09	2.86e-08
ENSG00000165669	FAM204A	protein_coding	297.261	0.313398	1.79e-09	2.93e-08
ENSG00000179195	ZNF664	protein_coding	446.019	-0.401017	1.8e-09	2.93e-08
ENSG00000040199	PHLPP2	protein_coding	102.017	-0.58292	1.82e-09	2.96e-08
ENSG00000108244	KRT23	protein_coding	1366.05	0.9797	1.9e-09	3.08e-08
ENSG00000118200	CAMSAP2	protein_coding	48.4288	-0.613044	1.9e-09	3.08e-08
ENSG00000155189	AGPAT5	protein_coding	156.776	-0.544691	1.9e-09	3.08e-08
ENSG00000136811	ODF2	protein_coding	307.926	-0.367801	1.93e-09	3.14e-08
ENSG00000131187	F12	protein_coding	10.8291	1.2686	1.94e-09	3.15e-08
ENSG00000241878	PISD	protein_coding	1046.1	0.633102	1.95e-09	3.15e-08
ENSG00000235706	DICER1-AS1	antisense	47.016	0.551752	1.96e-09	3.17e-08
ENSG00000253005	RNU6-176P	snRNA	12.1679	0.989678	1.97e-09	3.19e-08
ENSG00000231607	DLEU2	antisense	206.836	0.61995	1.98e-09	3.19e-08
ENSG00000107959	PITRM1	protein_coding	379.835	-0.344527	1.98e-09	3.2e-08
ENSG00000155275	TRMT44	protein_coding	54.0672	-0.446906	1.99e-09	3.22e-08
ENSG00000151461	UPF2	protein_coding	1413.4	0.386153	2e-09	3.23e-08
ENSG00000151135	TMEM263	protein_coding	217.374	-0.635167	2.01e-09	3.23e-08
ENSG00000215196	AC026790.1	antisense	16.8901	1.57666	2.02e-09	3.25e-08
ENSG00000171827	ZNF570	protein_coding	76.1196	-0.460056	2.03e-09	3.27e-08
ENSG00000213722	DDAH2	protein_coding	113.658	0.960538	2.04e-09	3.28e-08
ENSG00000104833	TUBB4A	protein_coding	10.729	-0.974675	2.07e-09	3.32e-08
ENSG00000169905	TOR1AIP2	protein_coding	994.556	0.47057	2.09e-09	3.35e-08
ENSG00000277959	AL162274.2	antisense	13.1182	0.787368	2.1e-09	3.37e-08
ENSG00000138777	PPA2	protein_coding	170.011	0.495198	2.1e-09	3.37e-08
ENSG00000277246	AL157762.1	sense_intronic	6.76967	1.04036	2.12e-09	3.4e-08
ENSG00000113303	BTNL8	protein_coding	360.541	1.06389	2.14e-09	3.42e-08
ENSG00000159189	C1QC	protein_coding	5.66515	2.07178	2.14e-09	3.42e-08
ENSG00000099381	SETD1A	protein_coding	181.471	-0.449084	2.15e-09	3.43e-08
ENSG00000134686	PHC2	protein_coding	2475.71	1.0679	2.17e-09	3.46e-08
ENSG00000144791	LIMD1	protein_coding	500.822	-0.396967	2.18e-09	3.48e-08
ENSG00000123933	MXD4	protein_coding	357.51	-0.462246	2.19e-09	3.49e-08
ENSG00000233214	AC002511.2	lincRNA	15.3945	1.2723	2.2e-09	3.51e-08
ENSG00000071553	ATP6AP1	protein_coding	759.789	0.535344	2.22e-09	3.52e-08
ENSG00000058056	USP13	protein_coding	69.4732	-0.544966	2.22e-09	3.52e-08
ENSG00000119771	KLHL29	protein_coding	8.58156	-1.17165	2.22e-09	3.52e-08
ENSG00000127952	STYXL1	protein_coding	180.755	0.534565	2.26e-09	3.58e-08
ENSG00000204427	ABHD16A	protein_coding	30.2825	0.548945	2.26e-09	3.58e-08
ENSG00000159110	IFNAR2	protein_coding	1095.34	0.497144	2.26e-09	3.59e-08
ENSG00000253214	AC079209.1	lincRNA	7.51719	1.80825	2.27e-09	3.6e-08
ENSG00000068323	TFE3	protein_coding	1350.05	0.584396	2.28e-09	3.61e-08
ENSG00000198648	STK39	protein_coding	337.407	-0.481211	2.29e-09	3.62e-08
ENSG00000158104	HPD	protein_coding	8.49865	2.83952	2.31e-09	3.65e-08
ENSG00000116288	PARK7	protein_coding	606.4	0.393319	2.32e-09	3.66e-08
ENSG00000177156	TALDO1	protein_coding	5171.48	0.707593	2.33e-09	3.67e-08
ENSG00000270277	AC009948.3	antisense	75.7729	0.988393	2.37e-09	3.74e-08
ENSG00000152229	PSTPIP2	protein_coding	1040.06	1.09146	2.38e-09	3.76e-08
ENSG00000130598	TNNI2	protein_coding	31.9568	0.948674	2.41e-09	3.79e-08
ENSG00000184014	DENND5A	protein_coding	3147.3	0.652773	2.41e-09	3.79e-08
ENSG00000122507	BBS9	protein_coding	85.3428	-0.379882	2.41e-09	3.8e-08
ENSG00000107738	VSIR	protein_coding	6102.43	0.80316	2.43e-09	3.81e-08
ENSG00000134056	MRPS36	protein_coding	87.8364	0.463614	2.44e-09	3.82e-08
ENSG00000198218	QRICH1	protein_coding	721.488	-0.204539	2.44e-09	3.82e-08
ENSG00000163104	SMARCAD1	protein_coding	269.727	-0.482762	2.44e-09	3.83e-08
ENSG00000083828	ZNF586	protein_coding	311.3	0.525176	2.46e-09	3.85e-08
ENSG00000169896	ITGAM	protein_coding	3207.76	1.00145	2.51e-09	3.93e-08
ENSG00000186583	SPATC1	protein_coding	4.25976	2.27693	2.52e-09	3.93e-08
ENSG00000138678	GPAT3	protein_coding	1041.94	0.852768	2.54e-09	3.97e-08
ENSG00000196547	MAN2A2	protein_coding	1566.15	0.82862	2.54e-09	3.97e-08
ENSG00000143412	ANXA9	protein_coding	13.0242	1.31372	2.59e-09	4.04e-08
ENSG00000134987	WDR36	protein_coding	335.773	-0.441494	2.6e-09	4.06e-08
ENSG00000103035	PSMD7	protein_coding	627.343	0.300065	2.63e-09	4.09e-08
ENSG00000234389	AC007278.1	sense_intronic	206.327	1.6967	2.63e-09	4.09e-08
ENSG00000070190	DAPP1	protein_coding	1381.46	0.509907	2.63e-09	4.09e-08
ENSG00000261997	AC007336.1	lincRNA	45.673	0.857935	2.64e-09	4.1e-08
ENSG00000189077	TMEM120A	protein_coding	220.363	0.875003	2.64e-09	4.1e-08
ENSG00000101191	DIDO1	protein_coding	970.282	-0.201008	2.68e-09	4.16e-08
ENSG00000164024	METAP1	protein_coding	368.445	-0.25443	2.7e-09	4.19e-08
ENSG00000197063	MAFG	protein_coding	261.352	0.76995	2.72e-09	4.22e-08
ENSG00000170873	MTSS1	protein_coding	629.721	-0.467897	2.77e-09	4.29e-08
ENSG00000123700	KCNJ2	protein_coding	1952.36	0.907081	2.78e-09	4.3e-08
ENSG00000215440	NPEPL1	protein_coding	73.1336	0.601222	2.8e-09	4.33e-08
ENSG00000226266	AC009961.1	lincRNA	23.8101	0.768423	2.81e-09	4.33e-08
ENSG00000033627	ATP6V0A1	protein_coding	704.47	0.462087	2.84e-09	4.38e-08
ENSG00000269981	AL627309.8	processed_pseudogene	96.6812	1.04329	2.86e-09	4.42e-08
ENSG00000144802	NFKBIZ	protein_coding	1234.66	0.630375	2.87e-09	4.42e-08
ENSG00000139842	CUL4A	protein_coding	724.6	-0.251455	2.88e-09	4.44e-08
ENSG00000141526	SLC16A3	protein_coding	1098.49	0.859401	2.89e-09	4.45e-08
ENSG00000128594	LRRC4	protein_coding	652.017	0.880985	2.89e-09	4.45e-08
ENSG00000173402	DAG1	protein_coding	98.26	-0.343518	2.93e-09	4.51e-08
ENSG00000185261	KIAA0825	protein_coding	99.6783	0.894562	2.96e-09	4.54e-08
ENSG00000204344	STK19	protein_coding	70.9157	0.452461	2.97e-09	4.56e-08
ENSG00000136153	LMO7	protein_coding	112.043	-0.73528	3e-09	4.6e-08
ENSG00000162704	ARPC5	protein_coding	7455.46	0.653669	3e-09	4.6e-08
ENSG00000236525	AC007278.2	sense_intronic	60.0013	1.57869	3.03e-09	4.65e-08
ENSG00000145414	NAF1	protein_coding	61.6812	-0.411877	3.06e-09	4.68e-08
ENSG00000136827	TOR1A	protein_coding	476.589	0.449484	3.09e-09	4.72e-08
ENSG00000143387	CTSK	protein_coding	94.0265	0.44278	3.1e-09	4.73e-08
ENSG00000279203	AC005785.2	TEC	23.1621	0.695993	3.1e-09	4.74e-08
ENSG00000114126	TFDP2	protein_coding	301.37	-0.460192	3.11e-09	4.74e-08
ENSG00000169084	DHRSX	protein_coding	138.09	0.713608	3.11e-09	4.75e-08
ENSG00000169239	CA5B	protein_coding	374.584	-0.47372	3.16e-09	4.81e-08
ENSG00000186416	NKRF	protein_coding	149.63	-0.422738	3.17e-09	4.83e-08
ENSG00000235192	AC009495.3	lincRNA	23.0381	1.00899	3.17e-09	4.83e-08
ENSG00000144028	SNRNP200	protein_coding	1774.26	-0.245538	3.19e-09	4.84e-08
ENSG00000173083	HPSE	protein_coding	849.008	0.703007	3.24e-09	4.93e-08
ENSG00000059573	ALDH18A1	protein_coding	167.919	-0.548136	3.28e-09	4.97e-08
ENSG00000170004	CHD3	protein_coding	2175.95	-0.395306	3.28e-09	4.98e-08
ENSG00000185168	LINC00482	lincRNA	14.4596	1.17187	3.29e-09	4.98e-08
ENSG00000225873	LINC00694	protein_coding	172.863	1.42156	3.3e-09	5e-08
ENSG00000184517	ZFP1	protein_coding	76.8131	-0.554202	3.31e-09	5.01e-08
ENSG00000163291	PAQR3	protein_coding	86.9367	-0.432857	3.34e-09	5.05e-08
ENSG00000196118	CCDC189	protein_coding	22.4277	0.692237	3.4e-09	5.13e-08
ENSG00000162869	PPP1R21	protein_coding	630.053	0.411894	3.42e-09	5.16e-08
ENSG00000183161	FANCF	protein_coding	144.098	-0.389967	3.43e-09	5.17e-08
ENSG00000168894	RNF181	protein_coding	132.087	0.485063	3.45e-09	5.2e-08
ENSG00000163171	CDC42EP3	protein_coding	3194.41	0.739153	3.46e-09	5.22e-08
ENSG00000143771	CNIH4	protein_coding	373.217	0.749815	3.48e-09	5.23e-08
ENSG00000279821	AC145098.2	TEC	52.6084	0.873463	3.5e-09	5.27e-08
ENSG00000163932	PRKCD	protein_coding	2757.56	0.681482	3.5e-09	5.27e-08
ENSG00000250138	AC139495.3	unprocessed_pseudogene	140.197	1.67146	3.53e-09	5.3e-08
ENSG00000163993	S100P	protein_coding	305.6	1.63053	3.61e-09	5.42e-08
ENSG00000175938	ORAI3	protein_coding	101.589	0.472458	3.62e-09	5.42e-08
ENSG00000135365	PHF21A	protein_coding	2125.43	0.738698	3.65e-09	5.47e-08
ENSG00000121064	SCPEP1	protein_coding	1247.99	0.795411	3.67e-09	5.5e-08
ENSG00000120860	WASHC3	protein_coding	166.854	0.433766	3.67e-09	5.5e-08
ENSG00000139624	CERS5	protein_coding	408.071	0.268886	3.72e-09	5.56e-08
ENSG00000121022	COPS5	protein_coding	415.038	0.303309	3.78e-09	5.64e-08
ENSG00000104154	SLC30A4	protein_coding	65.2462	-0.647791	3.79e-09	5.65e-08
ENSG00000142207	URB1	protein_coding	139.676	-0.541654	3.82e-09	5.69e-08
ENSG00000170113	NIPA1	protein_coding	145.252	-0.612646	3.86e-09	5.75e-08
ENSG00000172071	EIF2AK3	protein_coding	246.935	-0.465407	3.86e-09	5.76e-08
ENSG00000102032	RENBP	protein_coding	115.372	0.547082	3.94e-09	5.86e-08
ENSG00000159267	HLCS	protein_coding	99.3556	-0.538601	3.97e-09	5.91e-08
ENSG00000006530	AGK	protein_coding	174.345	-0.453718	3.98e-09	5.91e-08
ENSG00000116991	SIPA1L2	protein_coding	520.322	1.33168	3.99e-09	5.92e-08
ENSG00000123689	G0S2	protein_coding	17.2302	1.63746	4e-09	5.94e-08
ENSG00000008256	CYTH3	protein_coding	118.216	-0.329483	4.05e-09	6.02e-08
ENSG00000161526	SAP30BP	protein_coding	718.843	0.28391	4.07e-09	6.03e-08
ENSG00000170464	DNAJC18	protein_coding	35.6811	-0.469313	4.11e-09	6.09e-08
ENSG00000271344	AC018638.6	lincRNA	17.9345	0.979591	4.12e-09	6.1e-08
ENSG00000225062	CATIP-AS1	processed_transcript	9.52539	1.30734	4.14e-09	6.13e-08
ENSG00000177981	ASB8	protein_coding	755.37	0.419061	4.22e-09	6.24e-08
ENSG00000122643	NT5C3A	protein_coding	566.045	0.600541	4.23e-09	6.25e-08
ENSG00000176407	KCMF1	protein_coding	696.36	0.426843	4.25e-09	6.28e-08
ENSG00000261971	MMP25-AS1	antisense	335.679	0.559482	4.31e-09	6.35e-08
ENSG00000165929	TC2N	protein_coding	873.439	-0.74348	4.35e-09	6.41e-08
ENSG00000221869	CEBPD	protein_coding	854.903	1.05626	4.38e-09	6.45e-08
ENSG00000102393	GLA	protein_coding	187.986	0.574607	4.4e-09	6.48e-08
ENSG00000265800	AC022211.3	sense_intronic	8.72358	1.0404	4.42e-09	6.5e-08
ENSG00000198060	44625	protein_coding	406.311	0.558521	4.48e-09	6.59e-08
ENSG00000100462	PRMT5	protein_coding	317.619	0.493866	4.49e-09	6.59e-08
ENSG00000139211	AMIGO2	protein_coding	90.4785	-0.552806	4.5e-09	6.6e-08
ENSG00000223799	IL10RB-AS1	antisense	46.4062	0.947946	4.52e-09	6.63e-08
ENSG00000163235	TGFA	protein_coding	543.503	1.0633	4.55e-09	6.67e-08
ENSG00000146243	IRAK1BP1	protein_coding	26.0246	-0.712024	4.55e-09	6.67e-08
ENSG00000170190	SLC16A5	protein_coding	133.538	0.563876	4.56e-09	6.67e-08
ENSG00000131437	KIF3A	protein_coding	133.09	-0.523235	4.56e-09	6.67e-08
ENSG00000177084	POLE	protein_coding	184.136	-0.425581	4.58e-09	6.69e-08
ENSG00000100802	C14orf93	protein_coding	147.086	0.377942	4.63e-09	6.77e-08
ENSG00000168374	ARF4	protein_coding	850.435	0.431456	4.66e-09	6.8e-08
ENSG00000179222	MAGED1	protein_coding	150.827	-0.571408	4.67e-09	6.81e-08
ENSG00000180353	HCLS1	protein_coding	9634.74	0.639666	4.67e-09	6.81e-08
ENSG00000102886	GDPD3	protein_coding	89.901	0.637303	4.68e-09	6.82e-08
ENSG00000139517	LNX2	protein_coding	111.429	-0.346666	4.69e-09	6.82e-08
ENSG00000259834	AL365361.1	lincRNA	692.901	-0.613202	4.73e-09	6.87e-08
ENSG00000272079	AC004233.3	lincRNA	58.8498	0.76626	4.75e-09	6.89e-08
ENSG00000070366	SMG6	protein_coding	240.362	-0.281979	4.75e-09	6.89e-08
ENSG00000173276	ZBTB21	protein_coding	179.298	-0.399673	4.77e-09	6.92e-08
ENSG00000103707	MTFMT	protein_coding	169.612	0.454554	4.81e-09	6.98e-08
ENSG00000073849	ST6GAL1	protein_coding	1766.65	-0.533567	4.82e-09	6.99e-08
ENSG00000247626	MARS2	protein_coding	50.0813	-0.536547	4.84e-09	7.01e-08
ENSG00000258102	MAP1LC3B2	protein_coding	36.9547	0.803294	4.85e-09	7.02e-08
ENSG00000251333	RTN3P1	processed_pseudogene	10.6523	1.01158	4.86e-09	7.03e-08
ENSG00000174456	C12orf76	protein_coding	140.293	0.325049	4.87e-09	7.04e-08
ENSG00000243175	RPSAP36	transcribed_processed_pseudogene	5.98912	1.19733	4.88e-09	7.05e-08
ENSG00000171700	RGS19	protein_coding	853.752	0.600387	4.91e-09	7.08e-08
ENSG00000182782	HCAR2	protein_coding	763.119	0.77093	4.91e-09	7.08e-08
ENSG00000170903	MSANTD4	protein_coding	129.265	-0.342556	4.95e-09	7.13e-08
ENSG00000115568	ZNF142	protein_coding	148.23	-0.369556	4.98e-09	7.18e-08
ENSG00000168283	BMI1	protein_coding	251.188	-0.486912	5.05e-09	7.26e-08
ENSG00000108424	KPNB1	protein_coding	5880.32	0.518085	5.05e-09	7.26e-08
ENSG00000158793	NIT1	protein_coding	194.513	0.365611	5.08e-09	7.3e-08
ENSG00000177663	IL17RA	protein_coding	5652.04	0.779426	5.09e-09	7.3e-08
ENSG00000138092	CENPO	protein_coding	42.5586	-0.464017	5.15e-09	7.4e-08
ENSG00000102524	TNFSF13B	protein_coding	2091.2	1.03841	5.17e-09	7.41e-08
ENSG00000161405	IKZF3	protein_coding	2020.64	-0.63006	5.18e-09	7.42e-08
ENSG00000166002	SMCO4	protein_coding	130.403	0.632495	5.23e-09	7.49e-08
ENSG00000115825	PRKD3	protein_coding	539.096	-0.292874	5.24e-09	7.5e-08
ENSG00000145743	FBXL17	protein_coding	226.424	-0.349408	5.26e-09	7.53e-08
ENSG00000255031	AP002807.1	antisense	156.402	0.644508	5.27e-09	7.53e-08
ENSG00000166483	WEE1	protein_coding	84.2389	-0.61275	5.27e-09	7.53e-08
ENSG00000135801	TAF5L	protein_coding	135.638	-0.276483	5.33e-09	7.61e-08
ENSG00000171155	C1GALT1C1	protein_coding	167.313	0.711648	5.34e-09	7.62e-08
ENSG00000214106	PAXIP1-AS2	antisense	150.131	-0.444329	5.45e-09	7.77e-08
ENSG00000143420	ENSA	protein_coding	793.122	0.358186	5.47e-09	7.79e-08
ENSG00000146426	TIAM2	protein_coding	152.094	0.861891	5.5e-09	7.82e-08
ENSG00000164332	UBLCP1	protein_coding	794.132	0.502225	5.52e-09	7.85e-08
ENSG00000161813	LARP4	protein_coding	258.768	-0.391406	5.53e-09	7.87e-08
ENSG00000234553	AC022431.2	sense_intronic	4.68415	1.6631	5.72e-09	8.12e-08
ENSG00000106803	SEC61B	protein_coding	239.024	0.405134	5.73e-09	8.13e-08
ENSG00000177112	MRVI1-AS1	antisense	10.8416	1.70501	5.81e-09	8.23e-08
ENSG00000054523	KIF1B	protein_coding	1092.09	1.03594	5.82e-09	8.25e-08
ENSG00000086666	ZFAND6	protein_coding	572.993	0.503756	5.84e-09	8.27e-08
ENSG00000123124	WWP1	protein_coding	496.073	-0.43443	5.85e-09	8.28e-08
ENSG00000253210	AC040970.1	antisense	33.2213	0.965865	5.86e-09	8.29e-08
ENSG00000139725	RHOF	protein_coding	387.9	-0.464465	5.88e-09	8.31e-08
ENSG00000223969	AC002456.1	antisense	10.9938	1.05945	5.89e-09	8.32e-08
ENSG00000112195	TREML2	protein_coding	833.079	0.845229	5.9e-09	8.32e-08
ENSG00000261716	AC239868.2	sense_overlapping	396.112	0.784338	5.9e-09	8.33e-08
ENSG00000130775	THEMIS2	protein_coding	3109.66	0.624289	5.96e-09	8.4e-08
ENSG00000197969	VPS13A	protein_coding	447.762	-0.55582	5.96e-09	8.4e-08
ENSG00000108599	AKAP10	protein_coding	707.862	0.413534	5.98e-09	8.42e-08
ENSG00000197872	FAM49A	protein_coding	1655.09	0.571843	5.99e-09	8.43e-08
ENSG00000060749	QSER1	protein_coding	217.111	-0.426757	6e-09	8.43e-08
ENSG00000135506	OS9	protein_coding	3122.75	0.515297	6.03e-09	8.47e-08
ENSG00000182831	C16orf72	protein_coding	2431.73	0.674028	6.04e-09	8.48e-08
ENSG00000197548	ATG7	protein_coding	432.309	0.522911	6.07e-09	8.51e-08
ENSG00000188895	MSL1	protein_coding	6039.74	0.668829	6.18e-09	8.66e-08
ENSG00000151327	FAM177A1	protein_coding	300.385	0.600208	6.25e-09	8.76e-08
ENSG00000119048	UBE2B	protein_coding	2011.85	0.726456	6.29e-09	8.8e-08
ENSG00000136167	LCP1	protein_coding	41148.2	0.628983	6.29e-09	8.8e-08
ENSG00000264558	AC015674.1	antisense	16.229	1.45649	6.32e-09	8.84e-08
ENSG00000198087	CD2AP	protein_coding	301.061	-0.571521	6.44e-09	9e-08
ENSG00000117298	ECE1	protein_coding	2398.81	0.820447	6.45e-09	9e-08
ENSG00000137713	PPP2R1B	protein_coding	244.571	-0.340885	6.46e-09	9.01e-08
ENSG00000175203	DCTN2	protein_coding	522.28	0.338383	6.49e-09	9.05e-08
ENSG00000173660	UQCRH	protein_coding	172.199	0.596569	6.52e-09	9.08e-08
ENSG00000222112	RN7SKP16	misc_RNA	35.1132	1.31506	6.52e-09	9.08e-08
ENSG00000113312	TTC1	protein_coding	482.894	0.398097	6.52e-09	9.08e-08
ENSG00000199805	RNU1-134P	snRNA	3.50133	1.34468	6.53e-09	9.09e-08
ENSG00000184640	44813	protein_coding	2989.25	-0.387495	6.54e-09	9.09e-08
ENSG00000278949	AC127070.5	TEC	49.8654	0.589906	6.63e-09	9.2e-08
ENSG00000111684	LPCAT3	protein_coding	504.954	0.640643	6.63e-09	9.2e-08
ENSG00000183160	TMEM119	protein_coding	12.6963	1.24184	6.64e-09	9.2e-08
ENSG00000152749	GPR180	protein_coding	85.3595	-0.581292	6.65e-09	9.21e-08
ENSG00000101307	SIRPB1	protein_coding	2870.02	0.847461	6.69e-09	9.26e-08
ENSG00000162881	OXER1	protein_coding	62.8683	0.921356	6.82e-09	9.44e-08
ENSG00000122033	MTIF3	protein_coding	306.216	0.420525	6.84e-09	9.46e-08
ENSG00000157064	NMNAT2	protein_coding	4.52527	2.07109	6.85e-09	9.46e-08
ENSG00000089737	DDX24	protein_coding	1287.52	-0.388051	6.85e-09	9.46e-08
ENSG00000082014	SMARCD3	protein_coding	169.118	0.655043	6.87e-09	9.48e-08
ENSG00000276136	AC016957.2	lincRNA	138.578	0.622036	7e-09	9.66e-08
ENSG00000228923	AP000355.1	antisense	3.53583	1.62779	7.05e-09	9.72e-08
ENSG00000136699	SMPD4	protein_coding	152.077	-0.449172	7.07e-09	9.74e-08
ENSG00000139112	GABARAPL1	protein_coding	762.735	0.736672	7.08e-09	9.75e-08
ENSG00000172888	ZNF621	protein_coding	247.695	-0.376632	7.15e-09	9.83e-08
ENSG00000187607	ZNF286A	protein_coding	38.8176	-0.590961	7.29e-09	1e-07
ENSG00000130150	MOSPD2	protein_coding	1262.59	0.709209	7.3e-09	1e-07
ENSG00000255398	HCAR3	protein_coding	945.995	0.772	7.32e-09	1.01e-07
ENSG00000114120	SLC25A36	protein_coding	392.088	-0.434681	7.35e-09	1.01e-07
ENSG00000164609	SLU7	protein_coding	949.34	0.468853	7.39e-09	1.01e-07
ENSG00000279283	AC131009.4	TEC	35.0103	0.839915	7.41e-09	1.01e-07
ENSG00000157916	RER1	protein_coding	1189.19	0.233757	7.42e-09	1.02e-07
ENSG00000112343	TRIM38	protein_coding	2812.27	0.355493	7.42e-09	1.02e-07
ENSG00000125753	VASP	protein_coding	6212.27	0.70182	7.44e-09	1.02e-07
ENSG00000136040	PLXNC1	protein_coding	8366.78	0.88358	7.48e-09	1.02e-07
ENSG00000104388	RAB2A	protein_coding	980.363	0.556063	7.74e-09	1.06e-07
ENSG00000163393	SLC22A15	protein_coding	377.75	0.932698	7.75e-09	1.06e-07
ENSG00000147124	ZNF41	protein_coding	170.239	-0.372219	7.76e-09	1.06e-07
ENSG00000075711	DLG1	protein_coding	442.56	-0.302812	7.81e-09	1.06e-07
ENSG00000123552	USP45	protein_coding	81.0104	-0.592595	7.81e-09	1.06e-07
ENSG00000144635	DYNC1LI1	protein_coding	712.219	0.506337	7.84e-09	1.07e-07
ENSG00000100055	CYTH4	protein_coding	3632.77	0.606451	7.9e-09	1.07e-07
ENSG00000283994	AC092652.3	sense_intronic	42.2165	0.803321	7.95e-09	1.08e-07
ENSG00000175928	LRRN1	protein_coding	80.836	1.50641	7.95e-09	1.08e-07
ENSG00000112144	ICK	protein_coding	234.881	-0.3539	7.98e-09	1.08e-07
ENSG00000141458	NPC1	protein_coding	321.219	-0.319887	7.98e-09	1.08e-07
ENSG00000079335	CDC14A	protein_coding	317.531	-0.439803	8e-09	1.08e-07
ENSG00000151690	MFSD6	protein_coding	301.562	-0.364384	8.01e-09	1.08e-07
ENSG00000072778	ACADVL	protein_coding	831.06	0.354757	8.02e-09	1.09e-07
ENSG00000263874	LINC00672	protein_coding	94.1185	0.514987	8.09e-09	1.09e-07
ENSG00000114739	ACVR2B	protein_coding	78.3684	-0.73427	8.09e-09	1.09e-07
ENSG00000158887	MPZ	protein_coding	56.7365	0.710419	8.1e-09	1.09e-07
ENSG00000154957	ZNF18	protein_coding	198.92	0.400568	8.12e-09	1.1e-07
ENSG00000171928	TVP23B	protein_coding	93.1173	0.458613	8.18e-09	1.1e-07
ENSG00000111605	CPSF6	protein_coding	804.507	-0.321558	8.43e-09	1.14e-07
ENSG00000163069	SGCB	protein_coding	42.7024	-0.576137	8.49e-09	1.14e-07
ENSG00000101236	RNF24	protein_coding	4665.42	0.797795	8.5e-09	1.14e-07
ENSG00000281103	TRG-AS1	antisense	224.539	-0.675324	8.53e-09	1.15e-07
ENSG00000266127	ZNF415P1	processed_pseudogene	6.97187	1.19556	8.55e-09	1.15e-07
ENSG00000080561	MID2	protein_coding	18.7526	-0.828327	8.59e-09	1.15e-07
ENSG00000073921	PICALM	protein_coding	7944.05	0.626161	8.59e-09	1.15e-07
ENSG00000115365	LANCL1	protein_coding	300.2	-0.530551	8.6e-09	1.15e-07
ENSG00000186409	CCDC30	protein_coding	68.2885	0.463967	8.6e-09	1.15e-07
ENSG00000184574	LPAR5	protein_coding	120.572	-0.625544	8.63e-09	1.16e-07
ENSG00000147044	CASK	protein_coding	179.425	-0.384363	8.66e-09	1.16e-07
ENSG00000258082	AL391832.3	lincRNA	6.36188	1.38921	8.67e-09	1.16e-07
ENSG00000165801	ARHGEF40	protein_coding	922.773	0.938403	8.68e-09	1.16e-07
ENSG00000078403	MLLT10	protein_coding	237.684	-0.308748	8.68e-09	1.16e-07
ENSG00000133030	MPRIP	protein_coding	1000.96	-0.497448	8.74e-09	1.17e-07
ENSG00000104228	TRIM35	protein_coding	190.132	-0.349785	8.8e-09	1.17e-07
ENSG00000108187	PBLD	protein_coding	46.8743	0.537102	8.81e-09	1.18e-07
ENSG00000160803	UBQLN4	protein_coding	158.719	-0.461249	8.85e-09	1.18e-07
ENSG00000167680	SEMA6B	protein_coding	15.0921	2.21151	8.91e-09	1.19e-07
ENSG00000169826	CSGALNACT2	protein_coding	1583.79	1.00223	8.91e-09	1.19e-07
ENSG00000249173	LINC01093	lincRNA	8.08849	2.88045	8.95e-09	1.19e-07
ENSG00000116586	LAMTOR2	protein_coding	95.8468	0.473146	8.97e-09	1.19e-07
ENSG00000204936	CD177	protein_coding	240.982	2.28502	9.03e-09	1.2e-07
ENSG00000134014	ELP3	protein_coding	324.831	-0.314436	9.16e-09	1.22e-07
ENSG00000104375	STK3	protein_coding	153.807	0.89739	9.2e-09	1.22e-07
ENSG00000126653	NSRP1	protein_coding	418.18	0.371682	9.27e-09	1.23e-07
ENSG00000257093	KIAA1147	protein_coding	634.734	-0.590293	9.34e-09	1.24e-07
ENSG00000232450	AL133517.1	transcribed_processed_pseudogene	7.17616	1.30576	9.35e-09	1.24e-07
ENSG00000182022	CHST15	protein_coding	4186.41	0.826	9.44e-09	1.25e-07
ENSG00000131149	GSE1	protein_coding	497.352	-0.497126	9.49e-09	1.26e-07
ENSG00000132182	NUP210	protein_coding	938.269	-0.499862	9.63e-09	1.27e-07
ENSG00000104490	NCALD	protein_coding	160.349	-0.655304	9.64e-09	1.27e-07
ENSG00000010292	NCAPD2	protein_coding	518.547	-0.279303	9.74e-09	1.29e-07
ENSG00000172175	MALT1	protein_coding	817.643	-0.379631	9.77e-09	1.29e-07
ENSG00000059728	MXD1	protein_coding	15575.7	0.838296	9.8e-09	1.29e-07
ENSG00000128731	HERC2	protein_coding	229.225	-0.510659	9.83e-09	1.3e-07
ENSG00000125735	TNFSF14	protein_coding	1326.38	0.719374	9.89e-09	1.3e-07
ENSG00000169710	FASN	protein_coding	72.042	-0.686473	9.92e-09	1.31e-07
ENSG00000220323	AC239868.1	processed_pseudogene	302.339	0.727313	9.99e-09	1.31e-07
ENSG00000124102	PI3	protein_coding	972.235	1.3905	1e-08	1.32e-07
ENSG00000067208	EVI5	protein_coding	253.671	0.582566	1.01e-08	1.33e-07
ENSG00000198814	GK	protein_coding	1284.89	0.835849	1.01e-08	1.33e-07
ENSG00000181220	ZNF746	protein_coding	859.287	0.621739	1.02e-08	1.33e-07
ENSG00000131389	SLC6A6	protein_coding	6506.73	0.720164	1.02e-08	1.34e-07
ENSG00000171503	ETFDH	protein_coding	193.262	0.342649	1.02e-08	1.34e-07
ENSG00000077235	GTF3C1	protein_coding	416.742	-0.265522	1.03e-08	1.35e-07
ENSG00000183255	PTTG1IP	protein_coding	1962.53	0.549532	1.03e-08	1.35e-07
ENSG00000174125	TLR1	protein_coding	2563.41	0.761361	1.04e-08	1.36e-07
ENSG00000089154	GCN1	protein_coding	478.573	-0.479538	1.04e-08	1.36e-07
ENSG00000238741	SCARNA7	scaRNA	3.3066	1.5515	1.04e-08	1.36e-07
ENSG00000178307	TMEM11	protein_coding	113.097	0.50685	1.05e-08	1.36e-07
ENSG00000159339	PADI4	protein_coding	1511.98	1.08952	1.06e-08	1.38e-07
ENSG00000230562	FAM133DP	processed_pseudogene	6.5851	1.09924	1.06e-08	1.38e-07
ENSG00000137331	IER3	protein_coding	118.61	0.802019	1.07e-08	1.39e-07
ENSG00000168291	PDHB	protein_coding	346.584	0.269708	1.08e-08	1.41e-07
ENSG00000160991	ORAI2	protein_coding	1431.84	0.772116	1.08e-08	1.41e-07
ENSG00000278867	AC090616.7	TEC	22.467	0.601639	1.08e-08	1.41e-07
ENSG00000224533	TMLHE-AS1	antisense	3.17135	1.66296	1.09e-08	1.41e-07
ENSG00000175054	ATR	protein_coding	435.047	-0.39874	1.1e-08	1.43e-07
ENSG00000103353	UBFD1	protein_coding	221.959	-0.398335	1.1e-08	1.43e-07
ENSG00000072858	SIDT1	protein_coding	239.471	-0.573701	1.1e-08	1.43e-07
ENSG00000058272	PPP1R12A	protein_coding	3062.22	0.633393	1.11e-08	1.44e-07
ENSG00000026025	VIM	protein_coding	14853.2	0.676112	1.11e-08	1.44e-07
ENSG00000156313	RPGR	protein_coding	531.007	0.657745	1.12e-08	1.45e-07
ENSG00000267796	LIN37	protein_coding	28.1727	0.525916	1.12e-08	1.45e-07
ENSG00000085382	HACE1	protein_coding	76.412	-0.473917	1.13e-08	1.46e-07
ENSG00000282100	AC091046.3	processed_pseudogene	13.5679	0.996705	1.14e-08	1.47e-07
ENSG00000123349	PFDN5	protein_coding	629.15	0.55033	1.14e-08	1.47e-07
ENSG00000171236	LRG1	protein_coding	1141.82	1.14011	1.14e-08	1.47e-07
ENSG00000273261	AC092953.2	antisense	4.60727	1.39909	1.14e-08	1.47e-07
ENSG00000108557	RAI1	protein_coding	80.9171	-0.516207	1.14e-08	1.47e-07
ENSG00000100883	SRP54	protein_coding	659.818	0.342776	1.14e-08	1.47e-07
ENSG00000111348	ARHGDIB	protein_coding	16557.5	0.581614	1.16e-08	1.5e-07
ENSG00000126759	CFP	protein_coding	1360.63	0.607387	1.16e-08	1.5e-07
ENSG00000228794	LINC01128	processed_transcript	69.3187	-0.604297	1.17e-08	1.5e-07
ENSG00000163399	ATP1A1	protein_coding	1883.38	-0.317738	1.17e-08	1.51e-07
ENSG00000081386	ZNF510	protein_coding	126.971	-0.471707	1.18e-08	1.51e-07
ENSG00000154174	TOMM70	protein_coding	417.81	-0.353781	1.19e-08	1.52e-07
ENSG00000117450	PRDX1	protein_coding	482.099	0.48737	1.19e-08	1.53e-07
ENSG00000145375	SPATA5	protein_coding	78.8692	-0.53406	1.2e-08	1.54e-07
ENSG00000111144	LTA4H	protein_coding	3999.62	0.788407	1.22e-08	1.56e-07
ENSG00000104870	FCGRT	protein_coding	1488.6	0.598373	1.23e-08	1.57e-07
ENSG00000140948	ZCCHC14	protein_coding	138.703	-0.480246	1.25e-08	1.6e-07
ENSG00000115956	PLEK	protein_coding	5390.87	0.522232	1.25e-08	1.6e-07
ENSG00000177932	ZNF354C	protein_coding	63.4643	-0.621468	1.26e-08	1.6e-07
ENSG00000163539	CLASP2	protein_coding	405.993	-0.303236	1.26e-08	1.61e-07
ENSG00000254901	BORCS8	protein_coding	190.693	0.520657	1.28e-08	1.64e-07
ENSG00000079950	STX7	protein_coding	1995.04	0.529977	1.29e-08	1.64e-07
ENSG00000185973	TMLHE	protein_coding	83.0984	0.571299	1.29e-08	1.64e-07
ENSG00000169891	REPS2	protein_coding	943.186	0.997999	1.3e-08	1.65e-07
ENSG00000115661	STK16	protein_coding	121.54	0.588267	1.31e-08	1.66e-07
ENSG00000005238	FAM214B	protein_coding	697.446	0.65299	1.31e-08	1.67e-07
ENSG00000264456	AC138207.4	sense_intronic	38.2938	0.597963	1.32e-08	1.67e-07
ENSG00000203721	LINC00862	lincRNA	32.4748	1.01083	1.32e-08	1.68e-07
ENSG00000125871	MGME1	protein_coding	260.98	0.384624	1.32e-08	1.68e-07
ENSG00000158825	CDA	protein_coding	703.465	0.947246	1.33e-08	1.68e-07
ENSG00000119401	TRIM32	protein_coding	63.3398	-0.563987	1.33e-08	1.69e-07
ENSG00000198786	MT-ND5	protein_coding	21301.9	-0.796182	1.33e-08	1.69e-07
ENSG00000167552	TUBA1A	protein_coding	3315.37	0.81812	1.33e-08	1.69e-07
ENSG00000117620	SLC35A3	protein_coding	239.931	-0.460645	1.33e-08	1.69e-07
ENSG00000206356	AC114324.1	processed_pseudogene	8.24491	1.81002	1.35e-08	1.7e-07
ENSG00000064012	CASP8	protein_coding	3089.89	0.453419	1.36e-08	1.72e-07
ENSG00000164951	PDP1	protein_coding	313.291	-0.353561	1.36e-08	1.72e-07
ENSG00000144468	RHBDD1	protein_coding	239.83	-0.306898	1.36e-08	1.72e-07
ENSG00000234444	ZNF736	protein_coding	168.632	-0.473776	1.39e-08	1.75e-07
ENSG00000143162	CREG1	protein_coding	883.766	0.667434	1.39e-08	1.75e-07
ENSG00000164398	ACSL6	protein_coding	137.887	-0.772981	1.39e-08	1.75e-07
ENSG00000090989	EXOC1	protein_coding	714.031	0.409891	1.39e-08	1.75e-07
ENSG00000142556	ZNF614	protein_coding	91.1299	-0.475092	1.4e-08	1.76e-07
ENSG00000269825	AC022150.4	sense_intronic	29.1679	-0.780096	1.42e-08	1.78e-07
ENSG00000107968	MAP3K8	protein_coding	407.287	0.488059	1.42e-08	1.79e-07
ENSG00000281005	LINC00921	lincRNA	127.91	0.555681	1.43e-08	1.79e-07
ENSG00000095380	NANS	protein_coding	184.11	0.613091	1.44e-08	1.81e-07
ENSG00000141179	PCTP	protein_coding	316.806	0.761533	1.44e-08	1.81e-07
ENSG00000100865	CINP	protein_coding	171.392	0.422165	1.45e-08	1.82e-07
ENSG00000277791	PSMB3	protein_coding	767.4	0.549378	1.45e-08	1.82e-07
ENSG00000163629	PTPN13	protein_coding	45.7062	-0.775616	1.45e-08	1.82e-07
ENSG00000163464	CXCR1	protein_coding	8306.25	0.858891	1.48e-08	1.85e-07
ENSG00000151065	DCP1B	protein_coding	85.3361	-0.508898	1.48e-08	1.86e-07
ENSG00000102710	SUPT20H	protein_coding	1049.72	0.454765	1.49e-08	1.87e-07
ENSG00000259661	AC068831.6	antisense	7.81663	1.37454	1.52e-08	1.9e-07
ENSG00000280163	AC040160.2	TEC	22.2148	0.59182	1.53e-08	1.91e-07
ENSG00000273076	AL021707.7	antisense	22.4672	0.994205	1.53e-08	1.91e-07
ENSG00000092199	HNRNPC	protein_coding	3043.4	0.322656	1.53e-08	1.91e-07
ENSG00000119912	IDE	protein_coding	286.884	-0.305667	1.54e-08	1.92e-07
ENSG00000132749	TESMIN	protein_coding	60.2018	0.550344	1.54e-08	1.92e-07
ENSG00000115419	GLS	protein_coding	1300.58	-0.40037	1.55e-08	1.93e-07
ENSG00000136867	SLC31A2	protein_coding	834.059	0.880809	1.56e-08	1.94e-07
ENSG00000204160	ZDHHC18	protein_coding	3940.94	0.668388	1.56e-08	1.94e-07
ENSG00000086102	NFX1	protein_coding	512.336	-0.336091	1.56e-08	1.94e-07
ENSG00000168297	PXK	protein_coding	932.852	0.773039	1.57e-08	1.95e-07
ENSG00000172667	ZMAT3	protein_coding	500.7	-0.284333	1.58e-08	1.97e-07
ENSG00000158201	ABHD3	protein_coding	964.961	0.533509	1.59e-08	1.97e-07
ENSG00000268220	AC008040.5	antisense	27.9808	0.925513	1.59e-08	1.98e-07
ENSG00000198924	DCLRE1A	protein_coding	56.837	-0.538126	1.6e-08	1.98e-07
ENSG00000158552	ZFAND2B	protein_coding	218.789	0.398573	1.61e-08	1.99e-07
ENSG00000169994	MYO7B	protein_coding	72.0526	0.834507	1.62e-08	2e-07
ENSG00000172409	CLP1	protein_coding	131.375	0.400089	1.65e-08	2.04e-07
ENSG00000136869	TLR4	protein_coding	4901.04	0.980463	1.65e-08	2.05e-07
ENSG00000198286	CARD11	protein_coding	523.92	-0.650122	1.66e-08	2.05e-07
ENSG00000011523	CEP68	protein_coding	303.146	-0.465098	1.69e-08	2.09e-07
ENSG00000085117	CD82	protein_coding	738.916	0.842773	1.7e-08	2.1e-07
ENSG00000165632	TAF3	protein_coding	292.871	-0.426423	1.71e-08	2.11e-07
ENSG00000126001	CEP250	protein_coding	402.072	-0.375247	1.71e-08	2.11e-07
ENSG00000123607	TTC21B	protein_coding	170.527	-0.358988	1.71e-08	2.11e-07
ENSG00000128272	ATF4	protein_coding	817.865	0.263964	1.72e-08	2.11e-07
ENSG00000198053	SIRPA	protein_coding	3574.18	0.721297	1.72e-08	2.12e-07
ENSG00000106460	TMEM106B	protein_coding	506.149	-0.520291	1.74e-08	2.14e-07
ENSG00000259768	AC004943.2	antisense	10.9241	-0.727339	1.74e-08	2.14e-07
ENSG00000139132	FGD4	protein_coding	810.513	1.10051	1.75e-08	2.15e-07
ENSG00000128915	ICE2	protein_coding	370.16	-0.439817	1.76e-08	2.16e-07
ENSG00000043143	JADE2	protein_coding	766.279	-0.480905	1.76e-08	2.17e-07
ENSG00000132965	ALOX5AP	protein_coding	3223.07	1.1628	1.77e-08	2.18e-07
ENSG00000254470	AP5B1	protein_coding	784.674	0.751606	1.77e-08	2.18e-07
ENSG00000188042	ARL4C	protein_coding	1651.93	-0.562733	1.79e-08	2.19e-07
ENSG00000156804	FBXO32	protein_coding	199.726	-0.540338	1.81e-08	2.22e-07
ENSG00000168461	RAB31	protein_coding	3177.94	0.820111	1.84e-08	2.25e-07
ENSG00000115310	RTN4	protein_coding	2586.57	0.562947	1.84e-08	2.25e-07
ENSG00000275342	PRAG1	protein_coding	101.493	-0.67631	1.84e-08	2.25e-07
ENSG00000139531	SUOX	protein_coding	76.6704	0.441584	1.85e-08	2.26e-07
ENSG00000110108	TMEM109	protein_coding	216.246	-0.523086	1.85e-08	2.26e-07
ENSG00000135899	SP110	protein_coding	3344.01	0.483348	1.85e-08	2.26e-07
ENSG00000196810	CTBP1-AS2	antisense	82.7788	-0.446175	1.88e-08	2.29e-07
ENSG00000181817	LSM10	protein_coding	157.871	0.415599	1.88e-08	2.3e-07
ENSG00000080839	RBL1	protein_coding	174.268	-0.460771	1.91e-08	2.32e-07
ENSG00000035664	DAPK2	protein_coding	806.976	0.833467	1.91e-08	2.32e-07
ENSG00000166548	TK2	protein_coding	259.054	0.46485	1.91e-08	2.32e-07
ENSG00000174705	SH3PXD2B	protein_coding	24.6815	1.63128	1.92e-08	2.33e-07
ENSG00000244720	AC055748.1	processed_pseudogene	18.2318	-0.840881	1.92e-08	2.34e-07
ENSG00000105639	JAK3	protein_coding	2513.56	0.652207	1.94e-08	2.36e-07
ENSG00000136280	CCM2	protein_coding	913.711	0.36462	1.95e-08	2.36e-07
ENSG00000198909	MAP3K3	protein_coding	1987.14	0.604552	1.95e-08	2.36e-07
ENSG00000076944	STXBP2	protein_coding	742.227	0.714516	1.97e-08	2.38e-07
ENSG00000238113	LINC01410	lincRNA	240.919	0.726407	1.97e-08	2.39e-07
ENSG00000240527	AL365273.1	sense_intronic	45.9285	0.983751	1.99e-08	2.41e-07
ENSG00000198001	IRAK4	protein_coding	1176.66	0.443303	2e-08	2.42e-07
ENSG00000103496	STX4	protein_coding	443.926	0.354193	2.01e-08	2.43e-07
ENSG00000127507	ADGRE2	protein_coding	3210.46	0.842386	2.01e-08	2.43e-07
ENSG00000185201	IFITM2	protein_coding	10124	0.921461	2.02e-08	2.44e-07
ENSG00000229585	AC110792.1	processed_pseudogene	39.0421	0.782971	2.02e-08	2.44e-07
ENSG00000105711	SCN1B	protein_coding	46.8688	0.983122	2.04e-08	2.46e-07
ENSG00000138780	GSTCD	protein_coding	32.3206	-0.593044	2.04e-08	2.46e-07
ENSG00000168685	IL7R	protein_coding	6305.86	-0.758623	2.05e-08	2.48e-07
ENSG00000090487	SPG21	protein_coding	1275.96	0.448151	2.07e-08	2.49e-07
ENSG00000100722	ZC3H14	protein_coding	328.67	-0.311506	2.08e-08	2.5e-07
ENSG00000129450	SIGLEC9	protein_coding	754.395	0.771037	2.08e-08	2.5e-07
ENSG00000268618	AC092316.1	antisense	1.5762	2.35396	2.08e-08	2.5e-07
ENSG00000167232	ZNF91	protein_coding	268.291	-0.480276	2.08e-08	2.5e-07
ENSG00000144535	DIS3L2	protein_coding	108.51	-0.381316	2.12e-08	2.54e-07
ENSG00000120093	HOXB3	protein_coding	36.4568	-0.743918	2.12e-08	2.54e-07
ENSG00000253276	CCDC71L	protein_coding	313.905	0.81729	2.13e-08	2.55e-07
ENSG00000252577	SCARNA20	scaRNA	8.45954	1.04777	2.13e-08	2.56e-07
ENSG00000172586	CHCHD1	protein_coding	95.3042	0.422456	2.15e-08	2.57e-07
ENSG00000108506	INTS2	protein_coding	161.066	-0.408854	2.16e-08	2.59e-07
ENSG00000197976	AKAP17A	protein_coding	659.341	0.354631	2.17e-08	2.6e-07
ENSG00000137177	KIF13A	protein_coding	1012.02	0.697908	2.17e-08	2.6e-07
ENSG00000123600	METTL8	protein_coding	150.18	-0.502031	2.18e-08	2.6e-07
ENSG00000100330	MTMR3	protein_coding	2590.24	0.717436	2.2e-08	2.63e-07
ENSG00000102921	N4BP1	protein_coding	2187.38	0.632695	2.21e-08	2.63e-07
ENSG00000051009	FAM160A2	protein_coding	437.32	0.605431	2.21e-08	2.63e-07
ENSG00000166986	MARS	protein_coding	1098.22	0.282271	2.22e-08	2.65e-07
ENSG00000184208	C22orf46	protein_coding	133.272	-0.409959	2.24e-08	2.67e-07
ENSG00000226839	MTND6P11	processed_pseudogene	6.40217	1.57617	2.24e-08	2.67e-07
ENSG00000175063	UBE2C	protein_coding	17.0551	0.762864	2.27e-08	2.7e-07
ENSG00000116044	NFE2L2	protein_coding	1545.76	0.504747	2.28e-08	2.71e-07
ENSG00000048405	ZNF800	protein_coding	440.463	-0.288376	2.3e-08	2.74e-07
ENSG00000147231	CXorf57	protein_coding	48.2951	-0.733598	2.31e-08	2.75e-07
ENSG00000196230	TUBB	protein_coding	1767.74	-0.320141	2.32e-08	2.76e-07
ENSG00000183309	ZNF623	protein_coding	318.571	-0.28144	2.33e-08	2.76e-07
ENSG00000028528	SNX1	protein_coding	1684.46	0.324756	2.33e-08	2.77e-07
ENSG00000196154	S100A4	protein_coding	3628.04	0.471463	2.33e-08	2.77e-07
ENSG00000120685	PROSER1	protein_coding	431.561	-0.270628	2.35e-08	2.79e-07
ENSG00000260086	AC007611.1	lincRNA	6.67755	1.1143	2.36e-08	2.8e-07
ENSG00000252103	RNU6-917P	snRNA	6.45507	1.31536	2.38e-08	2.82e-07
ENSG00000222041	CYTOR	lincRNA	78.9515	0.630853	2.4e-08	2.84e-07
ENSG00000112473	SLC39A7	protein_coding	352.189	0.288607	2.41e-08	2.85e-07
ENSG00000196943	NOP9	protein_coding	253.9	-0.296247	2.42e-08	2.85e-07
ENSG00000006327	TNFRSF12A	protein_coding	10.256	0.957812	2.42e-08	2.85e-07
ENSG00000213186	TRIM59	protein_coding	85.0212	-0.508824	2.42e-08	2.85e-07
ENSG00000058804	NDC1	protein_coding	139.507	-0.488959	2.42e-08	2.86e-07
ENSG00000116704	SLC35D1	protein_coding	212.385	-0.347485	2.43e-08	2.86e-07
ENSG00000157017	GHRL	protein_coding	60.6321	0.908544	2.43e-08	2.87e-07
ENSG00000166265	CYYR1	protein_coding	14.2688	1.88982	2.44e-08	2.87e-07
ENSG00000080824	HSP90AA1	protein_coding	3618.61	0.58179	2.44e-08	2.87e-07
ENSG00000110446	SLC15A3	protein_coding	370.432	0.667533	2.46e-08	2.89e-07
ENSG00000035862	TIMP2	protein_coding	2201.31	0.696443	2.46e-08	2.89e-07
ENSG00000093167	LRRFIP2	protein_coding	706.672	0.61767	2.47e-08	2.9e-07
ENSG00000138669	PRKG2	protein_coding	8.54674	-1.21674	2.48e-08	2.91e-07
ENSG00000178904	DPY19L3	protein_coding	559.497	0.934149	2.49e-08	2.92e-07
ENSG00000126581	BECN1	protein_coding	1076.78	0.30454	2.52e-08	2.95e-07
ENSG00000269877	AC008753.3	lincRNA	7.4039	1.23715	2.53e-08	2.96e-07
ENSG00000137996	RTCA	protein_coding	274.252	0.236556	2.55e-08	2.99e-07
ENSG00000244361	RPL30P7	processed_pseudogene	12.1311	1.07309	2.56e-08	2.99e-07
ENSG00000087269	NOP14	protein_coding	354.951	-0.429483	2.58e-08	3.01e-07
ENSG00000249667	LINC01259	lincRNA	17.9588	-0.970096	2.59e-08	3.03e-07
ENSG00000177301	KCNA2	protein_coding	15.8133	-0.821958	2.6e-08	3.04e-07
ENSG00000134765	DSC1	protein_coding	22.2406	-1.29455	2.6e-08	3.04e-07
ENSG00000112333	NR2E1	protein_coding	2.5668	3.2306	2.62e-08	3.06e-07
ENSG00000128059	PPAT	protein_coding	88.3924	-0.525697	2.63e-08	3.06e-07
ENSG00000101493	ZNF516	protein_coding	1145.93	0.6646	2.63e-08	3.07e-07
ENSG00000120533	ENY2	protein_coding	256.261	0.39655	2.64e-08	3.07e-07
ENSG00000186496	ZNF396	protein_coding	46.0064	0.767231	2.64e-08	3.07e-07
ENSG00000008952	SEC62	protein_coding	2312.6	0.570689	2.67e-08	3.11e-07
ENSG00000100522	GNPNAT1	protein_coding	120.308	-0.412398	2.67e-08	3.11e-07
ENSG00000105656	ELL	protein_coding	609.171	0.670896	2.68e-08	3.11e-07
ENSG00000004059	ARF5	protein_coding	414.384	0.38112	2.68e-08	3.11e-07
ENSG00000184083	FAM120C	protein_coding	64.0587	-0.546184	2.71e-08	3.14e-07
ENSG00000146414	SHPRH	protein_coding	223.424	-0.429789	2.71e-08	3.15e-07
ENSG00000274211	SOCS7	protein_coding	151.906	-0.343266	2.74e-08	3.18e-07
ENSG00000133805	AMPD3	protein_coding	665.182	0.601556	2.74e-08	3.18e-07
ENSG00000146592	CREB5	protein_coding	4405.83	0.748678	2.76e-08	3.2e-07
ENSG00000141447	OSBPL1A	protein_coding	192.406	1.07451	2.78e-08	3.22e-07
ENSG00000070759	TESK2	protein_coding	141.352	0.439776	2.78e-08	3.22e-07
ENSG00000279744	AC132938.6	TEC	51.8009	0.775153	2.79e-08	3.23e-07
ENSG00000075399	VPS9D1	protein_coding	196.642	0.756669	2.8e-08	3.24e-07
ENSG00000182487	NCF1B	transcribed_unprocessed_pseudogene	399.077	0.6491	2.81e-08	3.25e-07
ENSG00000284977	#N/A	#N/A	74.4834	0.954125	2.83e-08	3.27e-07
ENSG00000064651	SLC12A2	protein_coding	101.819	-0.482458	2.84e-08	3.28e-07
ENSG00000005075	POLR2J	protein_coding	86.4557	0.510961	2.89e-08	3.33e-07
ENSG00000196177	ACADSB	protein_coding	183.706	-0.456948	2.91e-08	3.36e-07
ENSG00000109046	WSB1	protein_coding	3311.37	0.822464	2.92e-08	3.37e-07
ENSG00000150048	CLEC1A	protein_coding	36.6717	0.802837	2.93e-08	3.37e-07
ENSG00000168792	ABHD15	protein_coding	157.215	-0.425708	2.93e-08	3.38e-07
ENSG00000185989	RASA3	protein_coding	1325.84	-0.397963	2.97e-08	3.42e-07
ENSG00000084110	HAL	protein_coding	1477.68	0.903334	3.01e-08	3.47e-07
ENSG00000145349	CAMK2D	protein_coding	372.287	-0.522319	3.02e-08	3.47e-07
ENSG00000145996	CDKAL1	protein_coding	153.644	-0.33978	3.04e-08	3.5e-07
ENSG00000096384	HSP90AB1	protein_coding	3616.52	-0.445076	3.06e-08	3.52e-07
ENSG00000205339	IPO7	protein_coding	729.402	-0.338443	3.07e-08	3.52e-07
ENSG00000227825	SLC9A7P1	transcribed_processed_pseudogene	50.47	0.892206	3.09e-08	3.54e-07
ENSG00000185963	BICD2	protein_coding	1272.33	0.504544	3.09e-08	3.54e-07
ENSG00000167874	TMEM88	protein_coding	26.3454	1.00399	3.09e-08	3.54e-07
ENSG00000174238	PITPNA	protein_coding	1346.31	0.458659	3.1e-08	3.54e-07
ENSG00000260911	AC135050.3	lincRNA	19.4127	0.698032	3.14e-08	3.6e-07
ENSG00000132589	FLOT2	protein_coding	4038.99	0.900851	3.16e-08	3.61e-07
ENSG00000119862	LGALSL	protein_coding	326.706	0.768493	3.16e-08	3.61e-07
ENSG00000136986	DERL1	protein_coding	710.318	-0.17823	3.17e-08	3.62e-07
ENSG00000134333	LDHA	protein_coding	2354.55	0.801917	3.18e-08	3.63e-07
ENSG00000140455	USP3	protein_coding	2182.48	0.443448	3.18e-08	3.63e-07
ENSG00000147894	C9orf72	protein_coding	1294.76	0.686155	3.19e-08	3.63e-07
ENSG00000155465	SLC7A7	protein_coding	1094.33	0.51597	3.19e-08	3.64e-07
ENSG00000144671	SLC22A14	protein_coding	2.61883	1.89378	3.19e-08	3.64e-07
ENSG00000164291	ARSK	protein_coding	35.7486	-0.553666	3.21e-08	3.66e-07
ENSG00000264400	RN7SL491P	misc_RNA	7.05794	1.34409	3.22e-08	3.66e-07
ENSG00000185753	CXorf38	protein_coding	941.236	0.290497	3.23e-08	3.67e-07
ENSG00000135272	MDFIC	protein_coding	696.593	-0.503254	3.23e-08	3.67e-07
ENSG00000091317	CMTM6	protein_coding	6013.88	0.681628	3.25e-08	3.7e-07
ENSG00000136279	DBNL	protein_coding	2506.18	0.49278	3.26e-08	3.7e-07
ENSG00000198081	ZBTB14	protein_coding	265.913	-0.325096	3.26e-08	3.7e-07
ENSG00000184545	DUSP8	protein_coding	15.4326	-0.960691	3.26e-08	3.7e-07
ENSG00000233077	LINC01271	lincRNA	2.38228	2.04999	3.3e-08	3.74e-07
ENSG00000267385	AC011498.5	protein_coding	18.5197	1.29713	3.31e-08	3.75e-07
ENSG00000102265	TIMP1	protein_coding	491.144	0.766047	3.35e-08	3.79e-07
ENSG00000068976	PYGM	protein_coding	83.1367	0.470317	3.37e-08	3.81e-07
ENSG00000227740	AL513329.1	lincRNA	7.13543	1.00225	3.43e-08	3.88e-07
ENSG00000115317	HTRA2	protein_coding	136.627	0.3561	3.45e-08	3.9e-07
ENSG00000126821	SGPP1	protein_coding	261.29	-0.405062	3.47e-08	3.92e-07
ENSG00000133961	NUMB	protein_coding	4372.65	0.707154	3.47e-08	3.92e-07
ENSG00000264853	AC011933.2	sense_intronic	32.1244	0.880637	3.5e-08	3.95e-07
ENSG00000078053	AMPH	protein_coding	6.57379	2.6274	3.52e-08	3.97e-07
ENSG00000094916	CBX5	protein_coding	663.271	-0.501245	3.53e-08	3.98e-07
ENSG00000149970	CNKSR2	protein_coding	33.307	-0.827933	3.54e-08	3.99e-07
ENSG00000136824	SMC2	protein_coding	148.538	-0.461911	3.56e-08	4e-07
ENSG00000167996	FTH1	protein_coding	23019.4	0.815542	3.57e-08	4.02e-07
ENSG00000278600	AC015871.3	sense_intronic	530.561	0.631537	3.58e-08	4.02e-07
ENSG00000198205	ZXDA	protein_coding	23.8936	-0.603365	3.58e-08	4.02e-07
ENSG00000084774	CAD	protein_coding	154.255	-0.472934	3.59e-08	4.03e-07
ENSG00000148841	ITPRIP	protein_coding	1174.86	0.637599	3.6e-08	4.04e-07
ENSG00000144130	NT5DC4	protein_coding	14.4474	1.06336	3.62e-08	4.06e-07
ENSG00000110514	MADD	protein_coding	596.73	-0.320819	3.64e-08	4.09e-07
ENSG00000118197	DDX59	protein_coding	298.501	0.463196	3.66e-08	4.1e-07
ENSG00000119321	FKBP15	protein_coding	1411.62	0.513453	3.67e-08	4.12e-07
ENSG00000153179	RASSF3	protein_coding	4603.93	0.585864	3.68e-08	4.12e-07
ENSG00000127125	PPCS	protein_coding	315.527	0.323924	3.68e-08	4.12e-07
ENSG00000146476	ARMT1	protein_coding	286.704	0.497281	3.73e-08	4.17e-07
ENSG00000128512	DOCK4	protein_coding	311.698	1.14476	3.73e-08	4.17e-07
ENSG00000134324	LPIN1	protein_coding	478.197	-0.510439	3.76e-08	4.2e-07
ENSG00000112365	ZBTB24	protein_coding	279.319	-0.417246	3.76e-08	4.2e-07
ENSG00000114626	ABTB1	protein_coding	2313.68	0.72702	3.81e-08	4.25e-07
ENSG00000173757	STAT5B	protein_coding	5655.91	0.613788	3.87e-08	4.32e-07
ENSG00000110324	IL10RA	protein_coding	1980.8	-0.334896	3.88e-08	4.32e-07
ENSG00000183401	CCDC159	protein_coding	177.445	0.439922	3.89e-08	4.34e-07
ENSG00000108405	P2RX1	protein_coding	456.944	0.842962	3.9e-08	4.35e-07
ENSG00000227028	SLC8A1-AS1	antisense	2.29074	1.82018	3.91e-08	4.35e-07
ENSG00000181192	DHTKD1	protein_coding	553.055	0.483076	3.95e-08	4.39e-07
ENSG00000159720	ATP6V0D1	protein_coding	1479.36	0.598632	3.96e-08	4.4e-07
ENSG00000225450	AL021707.1	antisense	17.2857	0.941897	3.96e-08	4.4e-07
ENSG00000198718	TOGARAM1	protein_coding	103.247	-0.35952	3.97e-08	4.41e-07
ENSG00000137393	RNF144B	protein_coding	1226.02	0.754592	3.99e-08	4.43e-07
ENSG00000172795	DCP2	protein_coding	2410.53	0.605413	4.01e-08	4.45e-07
ENSG00000280213	UCKL1-AS1	antisense	6.40222	0.837649	4.02e-08	4.46e-07
ENSG00000188786	MTF1	protein_coding	859.225	0.663939	4.06e-08	4.5e-07
ENSG00000167565	SERTAD3	protein_coding	168.646	0.549022	4.07e-08	4.5e-07
ENSG00000148572	NRBF2	protein_coding	1358.01	0.759867	4.08e-08	4.52e-07
ENSG00000087502	ERGIC2	protein_coding	385.559	0.598113	4.11e-08	4.55e-07
ENSG00000114209	PDCD10	protein_coding	260.45	0.814788	4.13e-08	4.56e-07
ENSG00000139645	ANKRD52	protein_coding	345.928	-0.345746	4.13e-08	4.56e-07
ENSG00000158470	B4GALT5	protein_coding	2421.95	0.92179	4.14e-08	4.57e-07
ENSG00000132432	SEC61G	protein_coding	123.898	0.470259	4.15e-08	4.58e-07
ENSG00000179967	PPP1R14BP3	processed_pseudogene	4.99809	1.17452	4.15e-08	4.58e-07
ENSG00000136634	IL10	protein_coding	7.76044	1.89002	4.16e-08	4.58e-07
ENSG00000177337	DLGAP1-AS1	antisense	87.5409	0.661975	4.18e-08	4.61e-07
ENSG00000163131	CTSS	protein_coding	22571.1	0.500815	4.19e-08	4.62e-07
ENSG00000110619	CARS	protein_coding	665.331	0.417905	4.2e-08	4.62e-07
ENSG00000161217	PCYT1A	protein_coding	1599.43	0.590269	4.21e-08	4.63e-07
ENSG00000175806	MSRA	protein_coding	186.33	0.811227	4.23e-08	4.65e-07
ENSG00000113108	APBB3	protein_coding	132.502	0.435007	4.24e-08	4.67e-07
ENSG00000177200	CHD9	protein_coding	424.671	-0.354842	4.25e-08	4.67e-07
ENSG00000136888	ATP6V1G1	protein_coding	440.784	0.52685	4.25e-08	4.67e-07
ENSG00000176788	BASP1	protein_coding	7441.03	1.06893	4.3e-08	4.72e-07
ENSG00000136161	RCBTB2	protein_coding	1013.72	0.453107	4.31e-08	4.72e-07
ENSG00000013364	MVP	protein_coding	1752.38	0.518824	4.31e-08	4.72e-07
ENSG00000258227	CLEC5A	protein_coding	144.18	1.27256	4.32e-08	4.74e-07
ENSG00000279159	AC003681.1	antisense	32.9791	1.17836	4.33e-08	4.74e-07
ENSG00000167261	DPEP2	protein_coding	1544.12	0.545162	4.33e-08	4.74e-07
ENSG00000224307	AL161785.1	lincRNA	70.0577	0.787914	4.38e-08	4.8e-07
ENSG00000239998	LILRA2	protein_coding	1801.49	0.65028	4.39e-08	4.8e-07
ENSG00000137869	CYP19A1	protein_coding	3.27348	3.87968	4.4e-08	4.81e-07
ENSG00000112855	HARS2	protein_coding	425.155	0.265742	4.42e-08	4.82e-07
ENSG00000229054	RPS29P14	processed_pseudogene	7.34892	1.0576	4.46e-08	4.87e-07
ENSG00000278311	GGNBP2	protein_coding	1302.8	0.333803	4.46e-08	4.87e-07
ENSG00000136404	TM6SF1	protein_coding	469.435	0.750257	4.47e-08	4.88e-07
ENSG00000099985	OSM	protein_coding	33.21	1.38269	4.5e-08	4.91e-07
ENSG00000271646	AC099343.3	lincRNA	121.143	0.442934	4.51e-08	4.91e-07
ENSG00000265148	TSPOAP1-AS1	antisense	308.988	-0.554369	4.51e-08	4.91e-07
ENSG00000181915	ADO	protein_coding	207.312	-0.351403	4.55e-08	4.95e-07
ENSG00000139146	FAM60A	protein_coding	295.325	-0.348988	4.6e-08	5.01e-07
ENSG00000017797	RALBP1	protein_coding	1990.45	0.559599	4.61e-08	5.01e-07
ENSG00000143799	PARP1	protein_coding	1162.3	-0.420787	4.61e-08	5.01e-07
ENSG00000166181	API5	protein_coding	1023.85	-0.266627	4.65e-08	5.05e-07
ENSG00000148290	SURF1	protein_coding	216.633	0.299935	4.66e-08	5.05e-07
ENSG00000204599	TRIM39	protein_coding	246.356	0.331202	4.72e-08	5.12e-07
ENSG00000270574	AC010680.2	antisense	76.558	0.721512	4.73e-08	5.13e-07
ENSG00000129084	PSMA1	protein_coding	221.447	0.300258	4.74e-08	5.14e-07
ENSG00000284154	MIR3605	miRNA	10.0927	1.47265	4.75e-08	5.14e-07
ENSG00000119878	CRIPT	protein_coding	154.132	0.489709	4.76e-08	5.15e-07
ENSG00000115339	GALNT3	protein_coding	473.248	0.716758	4.78e-08	5.17e-07
ENSG00000234614	AL450992.2	antisense	18.1253	-0.783055	4.78e-08	5.17e-07
ENSG00000153037	SRP19	protein_coding	145.634	0.313239	4.79e-08	5.18e-07
ENSG00000230257	NFE4	protein_coding	91.1497	0.816154	4.8e-08	5.19e-07
ENSG00000112561	TFEB	protein_coding	405.486	0.571716	4.84e-08	5.23e-07
ENSG00000188312	CENPP	protein_coding	17.3208	-0.708226	4.85e-08	5.24e-07
ENSG00000071073	MGAT4A	protein_coding	1299.18	-0.35629	4.92e-08	5.3e-07
ENSG00000198455	ZXDB	protein_coding	119.767	-0.496401	4.95e-08	5.34e-07
ENSG00000197054	ZNF763	protein_coding	45.7718	0.582744	5.03e-08	5.42e-07
ENSG00000170100	ZNF778	protein_coding	84.3334	-0.340656	5.04e-08	5.43e-07
ENSG00000117859	OSBPL9	protein_coding	984.977	0.715909	5.07e-08	5.46e-07
ENSG00000068305	MEF2A	protein_coding	1212.12	0.771391	5.08e-08	5.46e-07
ENSG00000166263	STXBP4	protein_coding	57.0065	-0.610728	5.08e-08	5.47e-07
ENSG00000156017	CARNMT1	protein_coding	155.09	-0.46886	5.1e-08	5.48e-07
ENSG00000243659	FO393419.3	processed_pseudogene	10.3371	0.78011	5.11e-08	5.49e-07
ENSG00000135316	SYNCRIP	protein_coding	1136.77	-0.287877	5.12e-08	5.49e-07
ENSG00000104671	DCTN6	protein_coding	50.161	0.557129	5.13e-08	5.5e-07
ENSG00000119801	YPEL5	protein_coding	1455.79	0.555407	5.15e-08	5.52e-07
ENSG00000138413	IDH1	protein_coding	484.811	0.510448	5.17e-08	5.54e-07
ENSG00000092470	WDR76	protein_coding	76.4666	-0.537024	5.19e-08	5.56e-07
ENSG00000135218	CD36	protein_coding	2142.27	0.777755	5.27e-08	5.64e-07
ENSG00000279191	AC068491.4	TEC	11.8984	1.18456	5.27e-08	5.64e-07
ENSG00000218713	AL512378.1	processed_pseudogene	8.68623	1.06003	5.33e-08	5.7e-07
ENSG00000205133	TRIQK	protein_coding	287.016	0.944282	5.36e-08	5.73e-07
ENSG00000133131	MORC4	protein_coding	63.1151	-0.62986	5.37e-08	5.74e-07
ENSG00000257878	AC007298.2	antisense	218.309	0.9868	5.41e-08	5.78e-07
ENSG00000151929	BAG3	protein_coding	64.6436	-0.572543	5.42e-08	5.79e-07
ENSG00000075413	MARK3	protein_coding	1561.46	0.402644	5.42e-08	5.79e-07
ENSG00000162385	MAGOH	protein_coding	131.175	0.336766	5.47e-08	5.83e-07
ENSG00000159885	ZNF222	protein_coding	36.2326	0.61644	5.47e-08	5.83e-07
ENSG00000267365	KCNJ2-AS1	antisense	41.562	0.932677	5.51e-08	5.87e-07
ENSG00000162104	ADCY9	protein_coding	97.0234	-0.484258	5.51e-08	5.87e-07
ENSG00000136305	CIDEB	protein_coding	341.927	0.451146	5.53e-08	5.88e-07
ENSG00000245571	AP001258.1	lincRNA	39.2042	-0.531176	5.54e-08	5.89e-07
ENSG00000147416	ATP6V1B2	protein_coding	6704.45	0.554084	5.59e-08	5.94e-07
ENSG00000148154	UGCG	protein_coding	771.629	1.20521	5.67e-08	6.02e-07
ENSG00000278090	AC036108.4	lincRNA	36.0347	0.930628	5.67e-08	6.02e-07
ENSG00000145348	TBCK	protein_coding	154.339	-0.365816	5.73e-08	6.09e-07
ENSG00000171055	FEZ2	protein_coding	353.469	0.472615	5.79e-08	6.15e-07
ENSG00000152413	HOMER1	protein_coding	11.0871	-0.666071	5.82e-08	6.17e-07
ENSG00000196663	TECPR2	protein_coding	1214.12	0.764411	5.82e-08	6.17e-07
ENSG00000173208	ABCD2	protein_coding	144.615	-0.736087	5.84e-08	6.18e-07
ENSG00000101665	SMAD7	protein_coding	85.5062	-0.441089	5.84e-08	6.18e-07
ENSG00000088812	ATRN	protein_coding	251.326	-0.273584	5.84e-08	6.18e-07
ENSG00000079393	DUSP13	protein_coding	4.72063	2.35784	5.85e-08	6.19e-07
ENSG00000147454	SLC25A37	protein_coding	20816.9	0.774634	5.86e-08	6.19e-07
ENSG00000115165	CYTIP	protein_coding	2161.1	0.439255	5.86e-08	6.19e-07
ENSG00000170962	PDGFD	protein_coding	70.3452	-0.778272	5.9e-08	6.23e-07
ENSG00000263786	AC022211.1	sense_intronic	17.3709	0.885484	5.95e-08	6.28e-07
ENSG00000126368	NR1D1	protein_coding	39.0258	-0.828213	6.01e-08	6.34e-07
ENSG00000232112	TMA7	protein_coding	133.165	0.655374	6.11e-08	6.44e-07
ENSG00000189376	C8orf76	protein_coding	35.8783	0.480621	6.15e-08	6.48e-07
ENSG00000163510	CWC22	protein_coding	411.261	0.391922	6.15e-08	6.48e-07
ENSG00000065548	ZC3H15	protein_coding	403.803	0.416397	6.18e-08	6.5e-07
ENSG00000055211	GINM1	protein_coding	396.129	0.418176	6.21e-08	6.53e-07
ENSG00000170871	KIAA0232	protein_coding	1597.63	0.60819	6.22e-08	6.54e-07
ENSG00000083720	OXCT1	protein_coding	213.526	-0.468893	6.23e-08	6.55e-07
ENSG00000138785	INTS12	protein_coding	147.717	0.295872	6.27e-08	6.59e-07
ENSG00000102125	TAZ	protein_coding	236.349	0.379316	6.29e-08	6.6e-07
ENSG00000282572	AC215522.2	processed_transcript	64.5973	0.930786	6.33e-08	6.65e-07
ENSG00000168040	FADD	protein_coding	251.191	0.603396	6.34e-08	6.65e-07
ENSG00000184432	COPB2	protein_coding	1436.73	0.374154	6.36e-08	6.67e-07
ENSG00000256235	SMIM3	protein_coding	119.917	0.675379	6.41e-08	6.72e-07
ENSG00000198843	SELENOT	protein_coding	837.703	0.646888	6.48e-08	6.79e-07
ENSG00000114648	KLHL18	protein_coding	333.893	0.351888	6.55e-08	6.86e-07
ENSG00000076513	ANKRD13A	protein_coding	3462.42	0.504348	6.57e-08	6.87e-07
ENSG00000169021	UQCRFS1	protein_coding	183.812	0.358245	6.62e-08	6.92e-07
ENSG00000172216	CEBPB	protein_coding	1984.9	0.974223	6.62e-08	6.92e-07
ENSG00000085377	PREP	protein_coding	331.222	-0.277695	6.63e-08	6.93e-07
ENSG00000143384	MCL1	protein_coding	23315.5	0.620635	6.69e-08	6.99e-07
ENSG00000070047	PHRF1	protein_coding	272.873	-0.312588	6.71e-08	7e-07
ENSG00000147130	ZMYM3	protein_coding	168.386	-0.507213	6.72e-08	7.01e-07
ENSG00000136689	IL1RN	protein_coding	1437.81	0.884853	6.73e-08	7.01e-07
ENSG00000213626	LBH	protein_coding	1199.51	-0.679617	6.74e-08	7.02e-07
ENSG00000147475	ERLIN2	protein_coding	330.783	0.413023	6.74e-08	7.02e-07
ENSG00000131378	RFTN1	protein_coding	344.598	-0.455772	6.78e-08	7.06e-07
ENSG00000198113	TOR4A	protein_coding	178.366	0.532451	6.86e-08	7.14e-07
ENSG00000106346	USP42	protein_coding	216.44	-0.258384	6.91e-08	7.19e-07
ENSG00000156162	DPY19L4	protein_coding	117.52	-0.508538	6.94e-08	7.21e-07
ENSG00000151715	TMEM45B	protein_coding	135.883	0.964819	6.96e-08	7.23e-07
ENSG00000188313	PLSCR1	protein_coding	1413.25	1.15118	6.97e-08	7.24e-07
ENSG00000119686	FLVCR2	protein_coding	116.954	0.737568	7.02e-08	7.29e-07
ENSG00000250318	AC003072.1	unprocessed_pseudogene	51.2134	0.548772	7.03e-08	7.3e-07
ENSG00000144455	SUMF1	protein_coding	229.342	0.563647	7.05e-08	7.31e-07
ENSG00000173727	AP000769.1	transcribed_unprocessed_pseudogene	43.3006	0.654759	7.06e-08	7.32e-07
ENSG00000115504	EHBP1	protein_coding	121.953	-0.348075	7.07e-08	7.33e-07
ENSG00000213654	GPSM3	protein_coding	3349.22	0.593771	7.08e-08	7.33e-07
ENSG00000159658	EFCAB14	protein_coding	1846.31	-0.186067	7.09e-08	7.34e-07
ENSG00000113013	HSPA9	protein_coding	1217.88	-0.299959	7.1e-08	7.34e-07
ENSG00000232533	AC093673.1	antisense	61.8752	0.797771	7.1e-08	7.34e-07
ENSG00000071054	MAP4K4	protein_coding	3950.86	0.609739	7.13e-08	7.37e-07
ENSG00000044459	CNTLN	protein_coding	60.0805	0.614604	7.15e-08	7.39e-07
ENSG00000273729	AC007686.3	antisense	76.7784	0.559735	7.16e-08	7.39e-07
ENSG00000156711	MAPK13	protein_coding	1015.51	0.49581	7.2e-08	7.42e-07
ENSG00000066336	SPI1	protein_coding	3576	0.742249	7.22e-08	7.44e-07
ENSG00000165233	CARD19	protein_coding	143.863	0.485264	7.23e-08	7.45e-07
[truncated: 18,595 more rows]

## Sheet: Supplementary Table S2
Supplementtary Table S2 Genes differentially expressed between healthy controls and M-SAP patients
ENSGid	Geneid	Function	baseMean	log2FC	Pvalue	Padj
ENSG00000143546	S100A8	protein_coding	10716.3	3.63419	2.33e-34	4.8e-30
ENSG00000183019	MCEMP1	protein_coding	822.064	4.63572	2.94e-33	3.02e-29
ENSG00000163221	S100A12	protein_coding	2679.09	4.20727	6.02e-31	4.14e-27
ENSG00000204472	AIF1	protein_coding	1075.09	1.69651	1.2e-30	5.42e-27
ENSG00000136810	TXN	protein_coding	334.473	2.22329	1.32e-30	5.42e-27
ENSG00000163220	S100A9	protein_coding	34234.8	2.75039	7.23e-30	2.48e-26
ENSG00000138772	ANXA3	protein_coding	1568.47	3.76247	1.22e-29	3.6e-26
ENSG00000274173	AL035661.1	lincRNA	124.157	3.39441	7.62e-29	1.96e-25
ENSG00000204936	CD177	protein_coding	1596.85	6.04586	2.02e-28	4.61e-25
ENSG00000118520	ARG1	protein_coding	389.113	4.25108	2.38e-28	4.9e-25
ENSG00000204397	CARD16	protein_coding	312.451	1.99346	1.38e-27	2.58e-24
ENSG00000121552	CSTA	protein_coding	185.937	1.98785	2.33e-27	3.99e-24
ENSG00000158869	FCER1G	protein_coding	3240.43	2.47373	2.89e-27	4.58e-24
ENSG00000130755	GMFG	protein_coding	1356.53	1.50503	6.76e-27	9.5e-24
ENSG00000257017	HP	protein_coding	493.053	4.60665	6.92e-27	9.5e-24
ENSG00000131100	ATP6V1E1	protein_coding	588.664	1.23061	3.22e-26	4.15e-23
ENSG00000111229	ARPC3	protein_coding	2721.73	1.40012	3.47e-26	4.21e-23
ENSG00000139572	GPR84	protein_coding	100.633	4.31361	4.59e-26	5.25e-23
ENSG00000138433	CIR1	protein_coding	1375.28	1.26625	5.37e-26	5.82e-23
ENSG00000166527	CLEC4D	protein_coding	356.796	3.18461	8.24e-26	8.49e-23
ENSG00000110079	MS4A4A	protein_coding	94.4722	2.79898	1.32e-25	1.3e-22
ENSG00000130066	SAT1	protein_coding	4993.82	1.47206	4.44e-25	4.15e-22
ENSG00000118508	RAB32	protein_coding	382.206	1.94911	1.29e-24	1.15e-21
ENSG00000140379	BCL2A1	protein_coding	522.508	2.88106	1.54e-24	1.32e-21
ENSG00000121316	PLBD1	protein_coding	4688.79	1.9592	1.91e-24	1.57e-21
ENSG00000120306	CYSTM1	protein_coding	701.29	3.37308	2.16e-24	1.71e-21
ENSG00000113368	LMNB1	protein_coding	1717.94	2.02869	2.7e-24	2.06e-21
ENSG00000160883	HK3	protein_coding	1166.91	2.323	2.9e-24	2.13e-21
ENSG00000187116	LILRA5	protein_coding	1535.2	2.50025	4.37e-24	3.11e-21
ENSG00000008394	MGST1	protein_coding	162.703	1.80597	6.02e-24	4.13e-21
ENSG00000213523	SRA1	protein_coding	286.232	0.969039	7.45e-24	4.95e-21
ENSG00000163754	GYG1	protein_coding	1615.31	2.9328	7.76e-24	4.99e-21
ENSG00000163958	ZDHHC19	protein_coding	31.7222	4.62797	9.51e-24	5.93e-21
ENSG00000108950	FAM20A	protein_coding	57.2616	4.30237	2.24e-23	1.36e-20
ENSG00000280832	GSEC	antisense	175.984	2.61006	2.38e-23	1.4e-20
ENSG00000116717	GADD45A	protein_coding	219.146	3.26833	3.07e-23	1.76e-20
ENSG00000103671	TRIP4	protein_coding	242.043	0.94356	3.67e-23	2.04e-20
ENSG00000159352	PSMD4	protein_coding	828.909	0.977802	3.99e-23	2.16e-20
ENSG00000164104	HMGB2	protein_coding	704.279	1.93445	5.5e-23	2.9e-20
ENSG00000060971	ACAA1	protein_coding	619.561	1.1775	5.85e-23	3.01e-20
ENSG00000137947	GTF2B	protein_coding	226.589	1.13017	8e-23	4.02e-20
ENSG00000091106	NLRC4	protein_coding	941.372	2.25255	8.83e-23	4.33e-20
ENSG00000268734	AC245128.3	lincRNA	625.114	2.46618	1.01e-22	4.81e-20
ENSG00000125356	NDUFA1	protein_coding	128.922	1.57517	1.43e-22	6.7e-20
ENSG00000100554	ATP6V1D	protein_coding	279.567	1.27944	1.48e-22	6.77e-20
ENSG00000217555	CKLF	protein_coding	134.14	1.3889	1.75e-22	7.74e-20
ENSG00000197956	S100A6	protein_coding	2474.7	1.52374	1.77e-22	7.74e-20
ENSG00000159496	RGL4	protein_coding	206.018	2.52124	1.85e-22	7.95e-20
ENSG00000197208	SLC22A4	protein_coding	376.511	1.90104	2.14e-22	8.99e-20
ENSG00000163466	ARPC2	protein_coding	6651.23	1.07708	2.75e-22	1.12e-19
ENSG00000129355	CDKN2D	protein_coding	489.044	1.58025	2.78e-22	1.12e-19
ENSG00000137752	CASP1	protein_coding	2391.78	1.17316	2.83e-22	1.12e-19
ENSG00000173171	MTX1	protein_coding	199.3	1.2581	3.25e-22	1.26e-19
ENSG00000151948	GLT1D1	protein_coding	2003.3	1.57059	4.42e-22	1.68e-19
ENSG00000187554	TLR5	protein_coding	776.742	2.38922	5.08e-22	1.87e-19
ENSG00000213719	CLIC1	protein_coding	2713.76	1.47514	5.1e-22	1.87e-19
ENSG00000151503	NCAPD3	protein_coding	158.191	-0.885443	6.47e-22	2.34e-19
ENSG00000163959	SLC51A	protein_coding	26.2165	5.12121	1.05e-21	3.73e-19
ENSG00000102010	BMX	protein_coding	207.967	2.92567	1.3e-21	4.54e-19
ENSG00000198223	CSF2RA	protein_coding	1350.73	1.39048	1.32e-21	4.54e-19
ENSG00000150337	FCGR1A	protein_coding	299.281	3.15664	1.71e-21	5.77e-19
ENSG00000213373	LINC00671	lincRNA	29.031	2.32477	1.99e-21	6.61e-19
ENSG00000148834	GSTO1	protein_coding	390.404	1.48159	2.19e-21	7.15e-19
ENSG00000152463	OLAH	protein_coding	49.5349	4.89231	2.83e-21	8.97e-19
ENSG00000172965	MIR4435-2HG	lincRNA	135.136	1.39732	2.85e-21	8.97e-19
ENSG00000196954	CASP4	protein_coding	3558.91	1.34542	2.88e-21	8.97e-19
ENSG00000161944	ASGR2	protein_coding	123.488	1.61634	3.18e-21	9.76e-19
ENSG00000176624	MEX3C	protein_coding	333.122	-0.918151	3.23e-21	9.78e-19
ENSG00000119013	NDUFB3	protein_coding	87.7931	1.93654	3.46e-21	1.03e-18
ENSG00000124107	SLPI	protein_coding	167.029	3.08034	3.87e-21	1.14e-18
ENSG00000152766	ANKRD22	protein_coding	165.017	3.78219	4.03e-21	1.15e-18
ENSG00000163563	MNDA	protein_coding	26149.1	1.25597	4.04e-21	1.15e-18
ENSG00000021355	SERPINB1	protein_coding	4427.1	2.15453	4.41e-21	1.23e-18
ENSG00000027697	IFNGR1	protein_coding	2915.82	1.61594	4.43e-21	1.23e-18
ENSG00000100985	MMP9	protein_coding	1602.56	2.76212	4.74e-21	1.3e-18
ENSG00000115590	IL1R2	protein_coding	1500.3	3.24156	5.01e-21	1.36e-18
ENSG00000183696	UPP1	protein_coding	836.395	1.93775	5.19e-21	1.39e-18
ENSG00000198848	CES1	protein_coding	153.735	2.04895	5.64e-21	1.49e-18
ENSG00000170525	PFKFB3	protein_coding	1595.71	2.59843	6.06e-21	1.58e-18
ENSG00000120656	TAF12	protein_coding	243.606	1.00233	6.39e-21	1.65e-18
ENSG00000109854	HTATIP2	protein_coding	497.422	1.26157	7.98e-21	2.03e-18
ENSG00000170909	OSCAR	protein_coding	492.898	1.5194	8.27e-21	2.07e-18
ENSG00000116209	TMEM59	protein_coding	1236.94	1.08123	8.36e-21	2.07e-18
ENSG00000112053	SLC26A8	protein_coding	184.549	2.07554	9.06e-21	2.22e-18
ENSG00000106070	GRB10	protein_coding	180.133	2.53316	9.23e-21	2.24e-18
ENSG00000180549	FUT7	protein_coding	125.176	1.88563	9.76e-21	2.34e-18
ENSG00000274536	AL034397.3	antisense	2358.96	1.85982	1.01e-20	2.38e-18
ENSG00000197006	METTL9	protein_coding	2399.57	1.79326	1.02e-20	2.38e-18
ENSG00000111729	CLEC4A	protein_coding	31.4395	1.73078	1.21e-20	2.79e-18
ENSG00000100504	PYGL	protein_coding	6400.13	1.90619	1.31e-20	3e-18
ENSG00000180509	KCNE1	protein_coding	136.37	2.37416	1.32e-20	3e-18
ENSG00000113732	ATP6V0E1	protein_coding	1274.73	1.22301	1.41e-20	3.15e-18
ENSG00000179981	TSHZ1	protein_coding	226.381	-0.912014	1.58e-20	3.5e-18
ENSG00000142657	PGD	protein_coding	4453.39	1.78982	1.63e-20	3.58e-18
ENSG00000110077	MS4A6A	protein_coding	1369.18	1.28968	1.67e-20	3.63e-18
ENSG00000034713	GABARAPL2	protein_coding	1018.79	1.08551	2.24e-20	4.81e-18
ENSG00000154589	LY96	protein_coding	157.35	1.92947	2.4e-20	5.1e-18
ENSG00000135404	CD63	protein_coding	1635.84	1.69967	2.51e-20	5.28e-18
ENSG00000010671	BTK	protein_coding	916.065	0.836118	2.88e-20	5.94e-18
ENSG00000110080	ST3GAL4	protein_coding	299.116	1.92061	2.92e-20	5.94e-18
ENSG00000240682	ISY1	protein_coding	106.811	0.867609	2.93e-20	5.94e-18
ENSG00000100612	DHRS7	protein_coding	1363.69	1.22857	2.94e-20	5.94e-18
ENSG00000271304	AL133507.1	processed_pseudogene	14.7608	2.5673	4.47e-20	8.94e-18
ENSG00000182117	NOP10	protein_coding	290.277	1.46764	4.58e-20	9.06e-18
ENSG00000092841	MYL6	protein_coding	1860.83	1.61866	7.41e-20	1.45e-17
ENSG00000249437	NAIP	protein_coding	447.806	2.20862	8.12e-20	1.58e-17
ENSG00000120265	PCMT1	protein_coding	520.096	1.42008	9.07e-20	1.75e-17
ENSG00000166523	CLEC4E	protein_coding	1175.9	1.78318	9.93e-20	1.89e-17
ENSG00000068697	LAPTM4A	protein_coding	963.526	1.09391	1.01e-19	1.9e-17
ENSG00000137509	PRCP	protein_coding	1586.79	0.977403	1.12e-19	2.09e-17
ENSG00000233461	AL445524.1	antisense	63.2067	2.00655	1.48e-19	2.75e-17
ENSG00000132963	POMP	protein_coding	278.504	1.31218	1.6e-19	2.95e-17
ENSG00000214212	C19orf38	protein_coding	545.392	1.54759	1.66e-19	3.02e-17
ENSG00000163541	SUCLG1	protein_coding	350.219	0.792405	1.67e-19	3.02e-17
ENSG00000079215	SLC1A3	protein_coding	50.1656	3.84119	1.76e-19	3.15e-17
ENSG00000115607	IL18RAP	protein_coding	1702.48	2.4779	1.84e-19	3.26e-17
ENSG00000119929	CUTC	protein_coding	140.418	1.0608	1.85e-19	3.26e-17
ENSG00000184557	SOCS3	protein_coding	831.131	2.65314	2.02e-19	3.53e-17
ENSG00000115828	QPCT	protein_coding	1739.18	1.68326	2.11e-19	3.65e-17
ENSG00000126945	HNRNPH2	protein_coding	1122.86	1.2392	2.14e-19	3.67e-17
ENSG00000166946	CCNDBP1	protein_coding	1556	0.989491	2.23e-19	3.79e-17
ENSG00000139737	SLAIN1	protein_coding	106.854	-1.07853	2.26e-19	3.82e-17
ENSG00000197548	ATG7	protein_coding	373.962	0.719913	2.78e-19	4.63e-17
ENSG00000120280	CXorf21	protein_coding	333.331	1.09143	2.79e-19	4.63e-17
ENSG00000143797	MBOAT2	protein_coding	844.382	1.57772	2.85e-19	4.67e-17
ENSG00000150977	RILPL2	protein_coding	884.589	0.978471	2.85e-19	4.67e-17
ENSG00000146007	ZMAT2	protein_coding	725.692	1.18049	3.06e-19	4.96e-17
ENSG00000109743	BST1	protein_coding	1063.96	1.53292	3.1e-19	4.99e-17
ENSG00000175197	DDIT3	protein_coding	75.1492	1.04613	3.27e-19	5.22e-17
ENSG00000116701	NCF2	protein_coding	12605.9	1.22033	3.35e-19	5.31e-17
ENSG00000203999	LINC01270	lincRNA	138.001	1.79135	3.55e-19	5.58e-17
ENSG00000132170	PPARG	protein_coding	9.10409	3.55637	3.78e-19	5.9e-17
ENSG00000077984	CST7	protein_coding	1604.23	2.46729	3.87e-19	5.99e-17
ENSG00000181827	RFX7	protein_coding	293.914	-0.948734	3.92e-19	6.02e-17
ENSG00000105355	PLIN3	protein_coding	689.739	1.44208	3.99e-19	6.09e-17
ENSG00000150782	IL18	protein_coding	80.9663	1.21578	4.11e-19	6.19e-17
ENSG00000102265	TIMP1	protein_coding	490.227	1.40205	4.12e-19	6.19e-17
ENSG00000134248	LAMTOR5	protein_coding	276.705	1.53157	4.24e-19	6.3e-17
ENSG00000155307	SAMSN1	protein_coding	824.824	2.44712	4.25e-19	6.3e-17
ENSG00000168615	ADAM9	protein_coding	322.204	1.77711	4.61e-19	6.78e-17
ENSG00000167434	CA4	protein_coding	213.803	2.30191	4.71e-19	6.88e-17
ENSG00000145041	DCAF1	protein_coding	324.988	-0.737119	4.86e-19	7.04e-17
ENSG00000203710	CR1	protein_coding	3001.34	1.94077	4.92e-19	7.09e-17
ENSG00000116741	RGS2	protein_coding	6984.43	1.51165	4.98e-19	7.13e-17
ENSG00000027075	PRKCH	protein_coding	1160.37	-0.834387	5.21e-19	7.4e-17
ENSG00000117614	SYF2	protein_coding	679.069	0.860114	5.53e-19	7.8e-17
ENSG00000156414	TDRD9	protein_coding	193.346	3.05014	6.07e-19	8.45e-17
ENSG00000152213	ARL11	protein_coding	394.341	1.28305	6.07e-19	8.45e-17
ENSG00000137757	CASP5	protein_coding	147.711	2.50444	6.15e-19	8.5e-17
ENSG00000148926	ADM	protein_coding	600.923	1.9123	6.6e-19	9.07e-17
ENSG00000173369	C1QB	protein_coding	25.9063	3.02712	6.7e-19	9.13e-17
ENSG00000137767	SQOR	protein_coding	523.863	1.38535	7.55e-19	1.02e-16
ENSG00000137806	NDUFAF1	protein_coding	141.47	1.01918	7.91e-19	1.06e-16
ENSG00000131966	ACTR10	protein_coding	405.898	0.988059	8.6e-19	1.15e-16
ENSG00000184678	HIST2H2BE	protein_coding	586.42	1.81129	8.74e-19	1.16e-16
ENSG00000164047	CAMP	protein_coding	85.6019	2.01371	9.5e-19	1.25e-16
ENSG00000173221	GLRX	protein_coding	742.208	1.15289	9.73e-19	1.28e-16
ENSG00000118564	FBXL5	protein_coding	4792.25	1.28813	9.96e-19	1.3e-16
ENSG00000151726	ACSL1	protein_coding	20269.7	2.05359	1.17e-18	1.51e-16
ENSG00000175471	MCTP1	protein_coding	510.47	1.40836	1.25e-18	1.61e-16
ENSG00000130429	ARPC1B	protein_coding	227.323	1.15441	1.36e-18	1.75e-16
ENSG00000112303	VNN2	protein_coding	11093	1.77385	1.47e-18	1.86e-16
ENSG00000140932	CMTM2	protein_coding	402.542	1.84734	1.7e-18	2.15e-16
ENSG00000078618	NRDC	protein_coding	3261.58	0.992736	1.73e-18	2.18e-16
ENSG00000159128	IFNGR2	protein_coding	2523.6	1.19594	1.87e-18	2.33e-16
ENSG00000131069	ACSS2	protein_coding	327.324	0.938283	1.89e-18	2.34e-16
ENSG00000152422	XRCC4	protein_coding	49.1101	1.72998	2.37e-18	2.93e-16
ENSG00000144848	ATG3	protein_coding	889.391	1.15509	2.87e-18	3.52e-16
ENSG00000258476	LINC02207	lincRNA	35.6949	2.50916	3.38e-18	4.12e-16
ENSG00000090376	IRAK3	protein_coding	2782.05	2.02001	3.54e-18	4.29e-16
ENSG00000121858	TNFSF10	protein_coding	2846.49	1.27162	3.66e-18	4.38e-16
ENSG00000122694	GLIPR2	protein_coding	2429.99	1.09068	3.66e-18	4.38e-16
ENSG00000272825	AL844908.1	antisense	49.4375	1.1673	3.92e-18	4.67e-16
ENSG00000135363	LMO2	protein_coding	568.9	0.937519	4.26e-18	5.04e-16
ENSG00000112299	VNN1	protein_coding	950.959	2.88945	4.37e-18	5.15e-16
ENSG00000096063	SRPK1	protein_coding	2066.97	1.59659	4.42e-18	5.17e-16
ENSG00000134571	MYBPC3	protein_coding	61.7339	1.54623	4.79e-18	5.57e-16
ENSG00000115271	GCA	protein_coding	10003.1	2.04585	4.87e-18	5.63e-16
ENSG00000132823	OSER1	protein_coding	564.495	0.984447	5.29e-18	6.09e-16
ENSG00000104918	RETN	protein_coding	47.1873	3.92945	5.76e-18	6.59e-16
ENSG00000042493	CAPG	protein_coding	505.459	1.41117	5.82e-18	6.63e-16
ENSG00000163191	S100A11	protein_coding	6858.32	1.617	5.98e-18	6.77e-16
ENSG00000101608	MYL12A	protein_coding	4975.18	1.26323	6.18e-18	6.95e-16
ENSG00000260563	AC132872.1	lincRNA	97.5345	1.31523	6.71e-18	7.51e-16
ENSG00000237169	RPL12P27	processed_pseudogene	17.5011	1.71884	6.75e-18	7.51e-16
ENSG00000059804	SLC2A3	protein_coding	6098.38	1.75998	6.91e-18	7.65e-16
ENSG00000112249	ASCC3	protein_coding	344.419	-0.672688	7.32e-18	8.06e-16
ENSG00000112062	MAPK14	protein_coding	4066.65	1.8349	7.58e-18	8.3e-16
ENSG00000088832	FKBP1A	protein_coding	2960.85	1.06627	7.69e-18	8.37e-16
ENSG00000277715	AC079174.2	antisense	22.0493	1.2429	8.33e-18	9.03e-16
ENSG00000113749	HRH2	protein_coding	1941.08	1.596	8.47e-18	9.11e-16
ENSG00000123836	PFKFB2	protein_coding	752.407	3.23786	8.5e-18	9.11e-16
ENSG00000196072	BLOC1S2	protein_coding	265.115	1.00917	8.76e-18	9.34e-16
ENSG00000100764	PSMC1	protein_coding	321.688	0.820219	8.9e-18	9.45e-16
ENSG00000243273	AC020636.1	antisense	16.8331	3.30221	9.01e-18	9.52e-16
ENSG00000144040	SFXN5	protein_coding	162.289	1.15883	9.24e-18	9.71e-16
ENSG00000116815	CD58	protein_coding	382.159	1.25847	1.07e-17	1.12e-15
ENSG00000086061	DNAJA1	protein_coding	1114.73	1.21144	1.08e-17	1.12e-15
ENSG00000131236	CAP1	protein_coding	11018	1.14063	1.09e-17	1.12e-15
ENSG00000141562	NARF	protein_coding	747.292	1.09129	1.1e-17	1.13e-15
ENSG00000196189	SEMA4A	protein_coding	1112.17	1.34022	1.13e-17	1.15e-15
ENSG00000177410	ZFAS1	antisense	225.312	1.06239	1.19e-17	1.21e-15
ENSG00000103005	USB1	protein_coding	981.448	1.37934	1.19e-17	1.21e-15
ENSG00000251230	MIR3945HG	lincRNA	44.3747	2.36639	1.27e-17	1.28e-15
ENSG00000183621	ZNF438	protein_coding	407.352	1.67764	1.29e-17	1.29e-15
ENSG00000164032	H2AFZ	protein_coding	656.79	1.15626	1.36e-17	1.36e-15
ENSG00000244482	LILRA6	protein_coding	1303.07	1.80252	1.38e-17	1.37e-15
ENSG00000167536	DHRS13	protein_coding	389.366	1.62899	1.41e-17	1.4e-15
ENSG00000018280	SLC11A1	protein_coding	2872	1.59967	1.44e-17	1.41e-15
ENSG00000106245	BUD31	protein_coding	231.176	0.877201	1.48e-17	1.45e-15
ENSG00000275210	AC245884.11	processed_transcript	81.361	2.21088	1.48e-17	1.45e-15
ENSG00000186205	44621	protein_coding	655.352	1.54381	1.62e-17	1.57e-15
ENSG00000185862	EVI2B	protein_coding	10348.7	1.10994	1.65e-17	1.6e-15
ENSG00000198363	ASPH	protein_coding	584.431	2.04052	1.68e-17	1.62e-15
ENSG00000122862	SRGN	protein_coding	12750	1.64559	1.69e-17	1.62e-15
ENSG00000167995	BEST1	protein_coding	791.727	1.17552	1.74e-17	1.66e-15
ENSG00000141179	PCTP	protein_coding	281.933	1.12064	1.77e-17	1.68e-15
ENSG00000095380	NANS	protein_coding	181.418	1.18246	1.9e-17	1.79e-15
ENSG00000067064	IDI1	protein_coding	786.929	2.43866	1.96e-17	1.84e-15
ENSG00000169714	CNBP	protein_coding	2905.27	0.735674	1.99e-17	1.86e-15
ENSG00000183161	FANCF	protein_coding	128.49	-0.673239	2.07e-17	1.93e-15
ENSG00000132357	CARD6	protein_coding	478.023	1.59007	2.12e-17	1.96e-15
ENSG00000134996	OSTF1	protein_coding	2130.74	1.13702	2.21e-17	2.04e-15
ENSG00000213903	LTB4R	protein_coding	735.147	1.24802	2.35e-17	2.16e-15
ENSG00000101474	APMAP	protein_coding	2263.31	1.43217	2.53e-17	2.32e-15
ENSG00000230989	HSBP1	protein_coding	418.69	0.933111	2.65e-17	2.41e-15
ENSG00000145491	ROPN1L	protein_coding	123.182	1.79944	2.66e-17	2.41e-15
ENSG00000258944	AC004846.2	antisense	23.2316	1.36661	2.7e-17	2.44e-15
ENSG00000000938	FGR	protein_coding	4641.55	1.33444	2.86e-17	2.57e-15
ENSG00000162551	ALPL	protein_coding	3863.48	2.06732	2.92e-17	2.62e-15
ENSG00000186431	FCAR	protein_coding	634.933	2.1647	2.96e-17	2.62e-15
ENSG00000123609	NMI	protein_coding	1197.91	1.31059	2.97e-17	2.62e-15
ENSG00000136634	IL10	protein_coding	11.5162	3.36016	2.97e-17	2.62e-15
ENSG00000169385	RNASE2	protein_coding	207.219	2.41959	2.99e-17	2.63e-15
ENSG00000103723	AP3B2	protein_coding	37.0598	4.27398	3.06e-17	2.68e-15
ENSG00000124172	ATP5E	protein_coding	697.016	1.37764	3.23e-17	2.82e-15
ENSG00000101336	HCK	protein_coding	4362.68	1.28226	3.84e-17	3.33e-15
ENSG00000092020	PPP2R3C	protein_coding	550.189	1.05111	3.86e-17	3.33e-15
ENSG00000213722	DDAH2	protein_coding	114.101	1.64836	3.86e-17	3.33e-15
ENSG00000116711	PLA2G4A	protein_coding	71.6245	1.15352	4.25e-17	3.64e-15
ENSG00000165264	NDUFB6	protein_coding	145.606	1.15744	4.42e-17	3.77e-15
ENSG00000059377	TBXAS1	protein_coding	1637.39	1.05607	4.64e-17	3.95e-15
ENSG00000183784	C9orf66	protein_coding	21.5005	1.49248	4.88e-17	4.13e-15
ENSG00000110934	BIN2	protein_coding	5689.9	0.854337	5.02e-17	4.24e-15
ENSG00000149357	LAMTOR1	protein_coding	421.88	0.957543	5.37e-17	4.51e-15
ENSG00000022277	RTFDC1	protein_coding	1238.41	0.987551	5.43e-17	4.54e-15
ENSG00000087206	UIMC1	protein_coding	653.061	0.81949	5.49e-17	4.58e-15
ENSG00000136048	DRAM1	protein_coding	296.315	1.56377	5.68e-17	4.72e-15
ENSG00000144118	RALB	protein_coding	2933.38	1.532	5.77e-17	4.77e-15
ENSG00000170145	SIK2	protein_coding	160.04	-0.63508	5.79e-17	4.77e-15
ENSG00000102226	USP11	protein_coding	217.828	-0.942133	5.81e-17	4.77e-15
ENSG00000100603	SNW1	protein_coding	748.873	0.549234	6.07e-17	4.96e-15
ENSG00000198019	FCGR1B	protein_coding	191.666	2.13546	6.15e-17	5.01e-15
ENSG00000088833	NSFL1C	protein_coding	812.881	0.805108	6.53e-17	5.29e-15
ENSG00000175216	CKAP5	protein_coding	448.499	-0.676679	7.13e-17	5.75e-15
ENSG00000115128	SF3B6	protein_coding	184.071	1.33073	7.15e-17	5.75e-15
ENSG00000123405	NFE2	protein_coding	2123.35	1.41378	7.62e-17	6.11e-15
ENSG00000140612	SEC11A	protein_coding	541.749	0.742533	7.7e-17	6.15e-15
ENSG00000226091	LINC00937	lincRNA	82.3306	1.62888	7.89e-17	6.25e-15
ENSG00000163154	TNFAIP8L2	protein_coding	388.973	0.869107	7.89e-17	6.25e-15
ENSG00000115129	TP53I3	protein_coding	42.8606	1.98495	7.96e-17	6.28e-15
ENSG00000166548	TK2	protein_coding	236.892	0.793485	8.31e-17	6.53e-15
ENSG00000100938	GMPR2	protein_coding	547.605	0.957119	8.55e-17	6.69e-15
ENSG00000132581	SDF2	protein_coding	321.376	0.962254	8.92e-17	6.96e-15
ENSG00000169896	ITGAM	protein_coding	2797.85	1.37999	9.03e-17	7.02e-15
ENSG00000158089	GALNT14	protein_coding	60.5807	2.39035	9.16e-17	7.09e-15
ENSG00000143612	C1orf43	protein_coding	747.519	0.649724	9.28e-17	7.16e-15
ENSG00000175274	TP53I11	protein_coding	666.124	1.4895	9.47e-17	7.28e-15
ENSG00000170439	METTL7B	protein_coding	15.663	4.85094	9.51e-17	7.28e-15
ENSG00000205542	TMSB4X	protein_coding	13054.3	0.805576	1.01e-16	7.73e-15
ENSG00000243806	RPL7P18	processed_pseudogene	37.5826	1.47985	1.04e-16	7.83e-15
ENSG00000151692	RNF144A	protein_coding	260.255	-0.915432	1.04e-16	7.83e-15
ENSG00000012779	ALOX5	protein_coding	3171.76	1.47579	1.04e-16	7.83e-15
ENSG00000101160	CTSZ	protein_coding	2198.89	0.91299	1.04e-16	7.85e-15
ENSG00000049860	HEXB	protein_coding	919.005	0.736088	1.09e-16	8.15e-15
ENSG00000113916	BCL6	protein_coding	7743.72	1.66367	1.11e-16	8.29e-15
ENSG00000180884	ZNF792	protein_coding	79.1984	-0.849462	1.13e-16	8.38e-15
ENSG00000164850	GPER1	protein_coding	11.4484	2.83804	1.14e-16	8.41e-15
ENSG00000152684	PELO	protein_coding	146.943	1.01664	1.15e-16	8.47e-15
ENSG00000118680	MYL12B	protein_coding	1622.82	1.12805	1.19e-16	8.77e-15
ENSG00000136026	CKAP4	protein_coding	1295.37	1.77367	1.3e-16	9.52e-15
ENSG00000062716	VMP1	protein_coding	5225.56	1.02664	1.3e-16	9.53e-15
ENSG00000100365	NCF4	protein_coding	2062.85	1.33837	1.33e-16	9.71e-15
ENSG00000140262	TCF12	protein_coding	389.32	-0.665821	1.37e-16	9.93e-15
ENSG00000092036	HAUS4	protein_coding	257.527	1.58142	1.38e-16	9.94e-15
ENSG00000086730	LAT2	protein_coding	1898.65	1.08221	1.38e-16	9.97e-15
ENSG00000171860	C3AR1	protein_coding	543.743	1.84633	1.4e-16	1e-14
ENSG00000204020	LIPN	protein_coding	104.358	2.10095	1.43e-16	1.02e-14
ENSG00000204577	LILRB3	protein_coding	3124.13	1.3689	1.43e-16	1.02e-14
ENSG00000165502	RPL36AL	protein_coding	663.181	0.926949	1.47e-16	1.05e-14
ENSG00000110931	CAMKK2	protein_coding	1511.07	1.15962	1.58e-16	1.12e-14
ENSG00000172594	SMPDL3A	protein_coding	143.447	2.11011	1.6e-16	1.13e-14
ENSG00000140350	ANP32A	protein_coding	3176.32	0.808878	1.61e-16	1.13e-14
ENSG00000197063	MAFG	protein_coding	245.799	1.26477	1.62e-16	1.13e-14
ENSG00000141401	IMPA2	protein_coding	502.218	1.54711	1.65e-16	1.15e-14
ENSG00000284930	#N/A	#N/A	65.6452	1.30629	1.75e-16	1.22e-14
ENSG00000157350	ST3GAL2	protein_coding	783.409	1.02152	1.76e-16	1.22e-14
ENSG00000272669	AL021707.6	antisense	61.3077	1.61541	1.85e-16	1.28e-14
ENSG00000135218	CD36	protein_coding	1928.42	1.16884	1.93e-16	1.33e-14
ENSG00000117868	ESYT2	protein_coding	1153.46	-0.704289	1.94e-16	1.33e-14
ENSG00000233901	LINC01503	lincRNA	26.8758	1.76083	1.99e-16	1.36e-14
ENSG00000120688	WBP4	protein_coding	179.833	0.799273	2.06e-16	1.4e-14
ENSG00000079277	MKNK1	protein_coding	1302.89	1.61598	2.12e-16	1.44e-14
ENSG00000101182	PSMA7	protein_coding	594.668	0.772963	2.16e-16	1.46e-14
ENSG00000137312	FLOT1	protein_coding	1980.05	1.52455	2.27e-16	1.53e-14
ENSG00000116793	PHTF1	protein_coding	287.303	1.63028	2.41e-16	1.62e-14
ENSG00000164096	C4orf3	protein_coding	1449.57	1.31837	2.52e-16	1.69e-14
ENSG00000146094	DOK3	protein_coding	2313.53	1.38923	2.55e-16	1.71e-14
ENSG00000198589	LRBA	protein_coding	464.273	-0.926017	2.68e-16	1.79e-14
ENSG00000102144	PGK1	protein_coding	4085.48	1.22753	2.71e-16	1.8e-14
ENSG00000160746	ANO10	protein_coding	233.922	1.3931	2.86e-16	1.89e-14
ENSG00000188404	SELL	protein_coding	30877.7	1.40495	2.89e-16	1.91e-14
ENSG00000140044	JDP2	protein_coding	293.223	1.05606	3.08e-16	2.03e-14
ENSG00000118855	MFSD1	protein_coding	1006.41	0.964161	3.11e-16	2.04e-14
ENSG00000198846	TOX	protein_coding	111.188	-1.09866	3.15e-16	2.06e-14
ENSG00000180573	HIST1H2AC	protein_coding	2151.83	1.36218	3.2e-16	2.08e-14
ENSG00000135211	TMEM60	protein_coding	113.467	0.910926	3.62e-16	2.35e-14
ENSG00000062282	DGAT2	protein_coding	1477.37	1.48153	3.94e-16	2.55e-14
ENSG00000197249	SERPINA1	protein_coding	15751	1.48248	4.14e-16	2.67e-14
ENSG00000204044	SLC12A5-AS1	antisense	7.72257	3.24355	4.19e-16	2.69e-14
ENSG00000086065	CHMP5	protein_coding	304.536	1.35164	4.24e-16	2.72e-14
ENSG00000232973	CYP1B1-AS1	antisense	24.8459	1.99339	4.31e-16	2.76e-14
ENSG00000114423	CBLB	protein_coding	527.906	-1.00088	4.38e-16	2.79e-14
ENSG00000102393	GLA	protein_coding	177.111	1.02111	4.43e-16	2.82e-14
ENSG00000184005	ST6GALNAC3	protein_coding	77.9157	2.31735	4.5e-16	2.85e-14
ENSG00000158373	HIST1H2BD	protein_coding	118.3	1.77414	4.65e-16	2.94e-14
ENSG00000151465	CDC123	protein_coding	779.446	0.853788	4.68e-16	2.95e-14
ENSG00000143207	RFWD2	protein_coding	1018.66	0.930559	4.71e-16	2.96e-14
ENSG00000115806	GORASP2	protein_coding	415.858	-0.460623	4.78e-16	2.99e-14
ENSG00000146828	SLC12A9	protein_coding	1186.03	1.15572	5.1e-16	3.18e-14
ENSG00000159189	C1QC	protein_coding	7.85093	3.45116	5.23e-16	3.26e-14
ENSG00000169991	IFFO2	protein_coding	213.535	-0.911153	5.28e-16	3.27e-14
ENSG00000135046	ANXA1	protein_coding	2556.22	1.71454	5.32e-16	3.29e-14
ENSG00000177674	AGTRAP	protein_coding	454.288	1.33019	5.39e-16	3.33e-14
ENSG00000165030	NFIL3	protein_coding	992.506	1.51962	5.47e-16	3.36e-14
ENSG00000058799	YIPF1	protein_coding	449.653	1.28693	5.49e-16	3.36e-14
ENSG00000109466	KLHL2	protein_coding	853.762	1.90014	5.89e-16	3.6e-14
ENSG00000126262	FFAR2	protein_coding	2524.55	1.48723	5.92e-16	3.61e-14
ENSG00000198898	CAPZA2	protein_coding	1403.6	1.36365	5.98e-16	3.63e-14
ENSG00000152804	HHEX	protein_coding	736.894	1.18464	6.09e-16	3.69e-14
ENSG00000073849	ST6GAL1	protein_coding	1594.69	-0.935182	6.16e-16	3.72e-14
ENSG00000135506	OS9	protein_coding	2817.53	0.828024	6.18e-16	3.72e-14
ENSG00000108861	DUSP3	protein_coding	468.597	1.02236	6.23e-16	3.74e-14
ENSG00000134243	SORT1	protein_coding	1121.09	1.87688	6.47e-16	3.87e-14
ENSG00000204116	CHIC1	protein_coding	131.739	-1.21632	6.62e-16	3.95e-14
ENSG00000213613	RPL11P3	processed_pseudogene	48.6493	1.36705	6.77e-16	4.03e-14
ENSG00000248477	AC139495.1	transcribed_unprocessed_pseudogene	12.9307	2.77077	6.86e-16	4.07e-14
ENSG00000174720	LARP7	protein_coding	372.622	0.768825	6.87e-16	4.07e-14
ENSG00000121064	SCPEP1	protein_coding	1084.23	1.10268	7e-16	4.13e-14
ENSG00000141968	VAV1	protein_coding	1325.92	0.844668	7.06e-16	4.15e-14
ENSG00000186174	BCL9L	protein_coding	553.596	-1.20327	7.14e-16	4.19e-14
ENSG00000122642	FKBP9	protein_coding	46.9318	1.67874	7.47e-16	4.37e-14
ENSG00000054793	ATP9A	protein_coding	192.393	2.70572	7.67e-16	4.48e-14
ENSG00000139178	C1RL	protein_coding	1006.35	1.13008	7.76e-16	4.51e-14
ENSG00000124588	NQO2	protein_coding	687.478	1.52832	7.96e-16	4.62e-14
ENSG00000155659	VSIG4	protein_coding	28.5221	2.25358	8.15e-16	4.71e-14
ENSG00000058056	USP13	protein_coding	62.1055	-1.00532	8.39e-16	4.84e-14
ENSG00000157800	SLC37A3	protein_coding	474.975	1.62944	8.44e-16	4.85e-14
ENSG00000163421	PROK2	protein_coding	4034.89	1.93965	8.86e-16	5.08e-14
ENSG00000254288	AC087672.3	lincRNA	11.7824	2.19231	8.9e-16	5.09e-14
ENSG00000214456	PLIN5	protein_coding	172.248	1.71033	8.96e-16	5.11e-14
ENSG00000178202	KDELC2	protein_coding	112.512	-0.923623	9.46e-16	5.37e-14
ENSG00000198216	CACNA1E	protein_coding	116.875	2.3241	9.47e-16	5.37e-14
ENSG00000213347	MXD3	protein_coding	159.254	1.2545	9.71e-16	5.49e-14
ENSG00000222041	CYTOR	lincRNA	72.7936	1.03301	1.01e-15	5.71e-14
ENSG00000196547	MAN2A2	protein_coding	1209.97	0.842965	1.09e-15	6.12e-14
ENSG00000085871	MGST2	protein_coding	94.8111	1.16455	1.1e-15	6.19e-14
ENSG00000171658	NMRAL2P	transcribed_unprocessed_pseudogene	5.48455	3.10163	1.13e-15	6.32e-14
ENSG00000146425	DYNLT1	protein_coding	625.522	1.30778	1.25e-15	6.97e-14
ENSG00000109016	DHRS7B	protein_coding	91.8984	1.01649	1.27e-15	7.07e-14
ENSG00000165678	GHITM	protein_coding	1416.94	0.713251	1.34e-15	7.42e-14
ENSG00000179918	SEPHS2	protein_coding	574.067	0.964299	1.37e-15	7.59e-14
ENSG00000107745	MICU1	protein_coding	631.891	0.804254	1.38e-15	7.64e-14
ENSG00000186074	CD300LF	protein_coding	769.916	1.01324	1.42e-15	7.83e-14
ENSG00000136689	IL1RN	protein_coding	1357.96	1.41944	1.44e-15	7.92e-14
ENSG00000104325	DECR1	protein_coding	885.707	0.687176	1.47e-15	8.05e-14
ENSG00000168288	MMADHC	protein_coding	702.349	1.39954	1.47e-15	8.05e-14
ENSG00000157064	NMNAT2	protein_coding	5.12953	3.10776	1.48e-15	8.06e-14
ENSG00000141480	ARRB2	protein_coding	5493.99	1.01872	1.49e-15	8.08e-14
ENSG00000196352	CD55	protein_coding	4439.29	1.81812	1.49e-15	8.08e-14
ENSG00000172936	MYD88	protein_coding	2715.57	1.03968	1.5e-15	8.08e-14
ENSG00000088387	DOCK9	protein_coding	367.217	-1.24959	1.58e-15	8.49e-14
ENSG00000256235	SMIM3	protein_coding	111.378	1.10853	1.63e-15	8.75e-14
ENSG00000198189	HSD17B11	protein_coding	2387.73	1.03328	1.67e-15	8.94e-14
ENSG00000171051	FPR1	protein_coding	8959.75	1.44593	1.69e-15	9.06e-14
ENSG00000148925	BTBD10	protein_coding	300.735	1.1104	1.72e-15	9.17e-14
ENSG00000111261	MANSC1	protein_coding	852.149	1.54197	1.74e-15	9.27e-14
ENSG00000163568	AIM2	protein_coding	215.378	1.87213	1.78e-15	9.47e-14
ENSG00000101096	NFATC2	protein_coding	662.219	-1.2165	1.79e-15	9.47e-14
ENSG00000261596	AC005632.2	sense_intronic	104.73	1.86993	1.8e-15	9.48e-14
ENSG00000212743	AL137145.1	lincRNA	62.2875	1.76225	1.81e-15	9.52e-14
ENSG00000251442	LINC01094	lincRNA	57.3057	1.79016	1.81e-15	9.53e-14
ENSG00000134905	CARS2	protein_coding	645.603	0.742741	1.83e-15	9.59e-14
ENSG00000081177	EXD2	protein_coding	64.6649	-0.763182	1.84e-15	9.59e-14
ENSG00000235437	LINC01278	processed_transcript	195.88	-0.957414	1.88e-15	9.8e-14
ENSG00000174705	SH3PXD2B	protein_coding	24.2049	2.36684	1.91e-15	9.92e-14
ENSG00000237765	FAM200B	protein_coding	291.378	0.993086	1.99e-15	1.03e-13
ENSG00000214106	PAXIP1-AS2	antisense	138.188	-0.655579	2.08e-15	1.08e-13
ENSG00000181929	PRKAG1	protein_coding	310.433	0.662252	2.12e-15	1.09e-13
ENSG00000138185	ENTPD1	protein_coding	1062.04	1.15089	2.16e-15	1.11e-13
ENSG00000101150	TPD52L2	protein_coding	1445.58	0.899931	2.21e-15	1.13e-13
ENSG00000101558	VAPA	protein_coding	1832.32	1.19798	2.23e-15	1.14e-13
ENSG00000007237	GAS7	protein_coding	1914.44	1.53814	2.27e-15	1.16e-13
ENSG00000124203	ZNF831	protein_coding	314.722	-1.15453	2.29e-15	1.17e-13
ENSG00000179299	NSUN7	protein_coding	180.53	1.98697	2.3e-15	1.17e-13
ENSG00000153310	FAM49B	protein_coding	3778.83	1.09393	2.33e-15	1.18e-13
ENSG00000135596	MICAL1	protein_coding	1073.02	1.03351	2.42e-15	1.22e-13
ENSG00000198585	NUDT16	protein_coding	576.251	0.90436	2.42e-15	1.22e-13
ENSG00000143622	RIT1	protein_coding	944.23	1.0518	2.43e-15	1.22e-13
ENSG00000267174	AC011472.2	3prime_overlapping_ncRNA	178.653	1.30895	2.46e-15	1.23e-13
ENSG00000173442	EHBP1L1	protein_coding	2444.68	0.878704	2.46e-15	1.23e-13
ENSG00000054116	TRAPPC3	protein_coding	342.923	0.520052	2.51e-15	1.26e-13
ENSG00000136068	FLNB	protein_coding	276.931	-1.04356	2.64e-15	1.32e-13
ENSG00000189159	JPT1	protein_coding	1099.29	1.2962	2.68e-15	1.33e-13
ENSG00000250461	AC122718.1	processed_pseudogene	15.7649	1.60719	2.69e-15	1.34e-13
ENSG00000132589	FLOT2	protein_coding	3802.81	1.43143	2.7e-15	1.34e-13
ENSG00000250687	AC146944.2	transcribed_unprocessed_pseudogene	14.915	2.97586	2.72e-15	1.34e-13
ENSG00000123643	SLC36A1	protein_coding	411.475	1.2599	2.73e-15	1.34e-13
ENSG00000155016	CYP2U1	protein_coding	75.5758	-1.05106	2.75e-15	1.35e-13
ENSG00000164713	BRI3	protein_coding	664.721	1.21393	2.8e-15	1.37e-13
ENSG00000115561	CHMP3	protein_coding	762.507	0.768929	2.88e-15	1.41e-13
ENSG00000164088	PPM1M	protein_coding	846.442	1.15513	2.92e-15	1.43e-13
ENSG00000129682	FGF13	protein_coding	39.214	3.64003	2.93e-15	1.43e-13
ENSG00000134463	ECHDC3	protein_coding	31.1182	2.10268	2.97e-15	1.44e-13
ENSG00000097033	SH3GLB1	protein_coding	2953.51	1.43641	3e-15	1.45e-13
ENSG00000128918	ALDH1A2	protein_coding	29.4627	1.81683	3e-15	1.45e-13
ENSG00000077238	IL4R	protein_coding	2316.39	1.40838	3.01e-15	1.45e-13
ENSG00000151694	ADAM17	protein_coding	702.639	0.771625	3.02e-15	1.45e-13
ENSG00000026025	VIM	protein_coding	13457.2	1.0531	3.07e-15	1.47e-13
ENSG00000171700	RGS19	protein_coding	790.393	1.01026	3.08e-15	1.48e-13
ENSG00000102524	TNFSF13B	protein_coding	2073.52	1.71078	3.16e-15	1.51e-13
ENSG00000105711	SCN1B	protein_coding	44.5296	1.548	3.18e-15	1.52e-13
ENSG00000005302	MSL3	protein_coding	1802.43	1.30874	3.22e-15	1.53e-13
ENSG00000101868	POLA1	protein_coding	82.1909	-0.861414	3.23e-15	1.53e-13
ENSG00000142046	TMEM91	protein_coding	197.792	0.97857	3.32e-15	1.57e-13
ENSG00000063587	ZNF275	protein_coding	158.081	-0.853162	3.32e-15	1.57e-13
ENSG00000127334	DYRK2	protein_coding	850.858	-1.17662	3.41e-15	1.6e-13
ENSG00000150403	TMCO3	protein_coding	444.291	1.35933	3.41e-15	1.6e-13
ENSG00000138029	HADHB	protein_coding	993.605	0.693485	3.42e-15	1.6e-13
ENSG00000198736	MSRB1	protein_coding	1649.62	1.45416	3.5e-15	1.64e-13
ENSG00000008952	SEC62	protein_coding	2213.74	1.05606	3.56e-15	1.66e-13
ENSG00000160593	JAML	protein_coding	11731.6	0.964168	3.68e-15	1.71e-13
ENSG00000132825	PPP1R3D	protein_coding	595.26	1.5605	3.72e-15	1.73e-13
ENSG00000136167	LCP1	protein_coding	37225.6	0.987768	3.75e-15	1.74e-13
ENSG00000243147	MRPL33	protein_coding	105.98	0.981311	3.91e-15	1.81e-13
ENSG00000070061	IKBKAP	protein_coding	393.734	-0.488018	3.97e-15	1.83e-13
ENSG00000178927	C17orf62	protein_coding	1590.94	1.00222	4.07e-15	1.88e-13
ENSG00000085063	CD59	protein_coding	826.056	1.76203	4.11e-15	1.89e-13
ENSG00000158864	NDUFS2	protein_coding	543.919	0.5261	4.33e-15	1.98e-13
ENSG00000087157	PGS1	protein_coding	986.26	1.49987	4.61e-15	2.11e-13
ENSG00000173597	SULT1B1	protein_coding	2258.52	1.68184	4.61e-15	2.11e-13
ENSG00000048028	USP28	protein_coding	362.878	-0.904864	4.8e-15	2.19e-13
ENSG00000163156	SCNM1	protein_coding	268.461	0.766428	4.84e-15	2.2e-13
ENSG00000111684	LPCAT3	protein_coding	456.548	1.00242	4.88e-15	2.21e-13
ENSG00000129559	NEDD8	protein_coding	205.151	0.789708	5.03e-15	2.28e-13
ENSG00000103569	AQP9	protein_coding	13920.6	1.53491	5.13e-15	2.31e-13
ENSG00000150991	UBC	protein_coding	5956.53	0.862517	5.13e-15	2.31e-13
ENSG00000204054	LINC00963	processed_transcript	617.046	1.12489	5.14e-15	2.31e-13
ENSG00000173085	COQ2	protein_coding	79.5216	0.943161	5.19e-15	2.33e-13
ENSG00000119979	FAM45A	protein_coding	330.065	0.959192	5.44e-15	2.43e-13
ENSG00000133318	RTN3	protein_coding	5785.24	1.24467	5.65e-15	2.52e-13
ENSG00000284642	#N/A	#N/A	30.4404	1.88786	5.74e-15	2.56e-13
ENSG00000101457	DNTTIP1	protein_coding	314.984	0.991511	5.75e-15	2.56e-13
ENSG00000117834	SLC5A9	protein_coding	16.5366	2.04778	5.77e-15	2.56e-13
ENSG00000167996	FTH1	protein_coding	19970.1	1.12702	5.84e-15	2.59e-13
ENSG00000000419	DPM1	protein_coding	181.135	0.856782	6.02e-15	2.66e-13
ENSG00000268170	AC073342.2	antisense	41.3862	2.04244	6.18e-15	2.73e-13
ENSG00000181481	RNF135	protein_coding	319.696	0.98142	6.36e-15	2.8e-13
ENSG00000205352	PRR13	protein_coding	1308.48	1.09404	6.74e-15	2.96e-13
ENSG00000229124	VIM-AS1	antisense	354.546	0.784837	6.78e-15	2.97e-13
ENSG00000137575	SDCBP	protein_coding	10966.7	1.34079	6.93e-15	3.03e-13
ENSG00000088298	EDEM2	protein_coding	375.259	0.936419	7.09e-15	3.1e-13
ENSG00000152380	FAM151B	protein_coding	42.4004	1.35217	7.13e-15	3.11e-13
ENSG00000232533	AC093673.1	antisense	60.4223	1.39838	7.3e-15	3.17e-13
ENSG00000215769	ARHGAP27P1-BPTFP1-KPNA2P3	processed_transcript	87.96	0.95945	7.53e-15	3.26e-13
ENSG00000125538	IL1B	protein_coding	865.722	1.54459	7.56e-15	3.27e-13
ENSG00000165006	UBAP1	protein_coding	1166.17	1.03683	7.75e-15	3.34e-13
ENSG00000186818	LILRB4	protein_coding	216.426	1.26214	7.77e-15	3.34e-13
ENSG00000025039	RRAGD	protein_coding	318.821	1.15642	7.77e-15	3.34e-13
ENSG00000148450	MSRB2	protein_coding	127.551	1.40048	7.91e-15	3.4e-13
ENSG00000188786	MTF1	protein_coding	772.979	1.01961	8.14e-15	3.48e-13
ENSG00000011376	LARS2	protein_coding	85.001	-0.601036	8.67e-15	3.7e-13
ENSG00000163947	ARHGEF3	protein_coding	1020.63	-0.576031	8.71e-15	3.71e-13
ENSG00000070540	WIPI1	protein_coding	326.794	1.31173	9.07e-15	3.86e-13
ENSG00000095485	CWF19L1	protein_coding	421.212	0.621425	9.35e-15	3.97e-13
ENSG00000125753	VASP	protein_coding	5621.09	1.08455	9.62e-15	4.08e-13
ENSG00000198258	UBL5	protein_coding	277.183	1.11818	9.66e-15	4.09e-13
ENSG00000059573	ALDH18A1	protein_coding	154.806	-0.840951	9.72e-15	4.1e-13
ENSG00000163932	PRKCD	protein_coding	2461.8	1.02369	1.03e-14	4.31e-13
ENSG00000119285	HEATR1	protein_coding	353.399	-0.762939	1.03e-14	4.31e-13
ENSG00000104714	ERICH1	protein_coding	669.972	0.662949	1.03e-14	4.32e-13
ENSG00000158796	DEDD	protein_coding	443.612	0.650145	1.03e-14	4.32e-13
ENSG00000241685	ARPC1A	protein_coding	143.329	0.832688	1.06e-14	4.42e-13
ENSG00000106348	IMPDH1	protein_coding	1283.37	1.15282	1.06e-14	4.42e-13
ENSG00000183023	SLC8A1	protein_coding	585.261	1.12158	1.07e-14	4.46e-13
ENSG00000151779	NBAS	protein_coding	253.22	-0.547267	1.07e-14	4.46e-13
ENSG00000085117	CD82	protein_coding	673.684	1.28409	1.11e-14	4.6e-13
ENSG00000237135	DDX10P1	processed_pseudogene	18.2482	1.90738	1.11e-14	4.6e-13
ENSG00000171236	LRG1	protein_coding	1164.36	1.88807	1.14e-14	4.71e-13
ENSG00000168259	DNAJC7	protein_coding	698.956	0.430958	1.15e-14	4.75e-13
ENSG00000143933	CALM2	protein_coding	3668.25	0.887263	1.16e-14	4.78e-13
ENSG00000135905	DOCK10	protein_coding	1145.22	-1.03772	1.17e-14	4.79e-13
ENSG00000006534	ALDH3B1	protein_coding	294.695	0.992601	1.2e-14	4.92e-13
ENSG00000114268	PFKFB4	protein_coding	633.486	1.21391	1.21e-14	4.95e-13
ENSG00000120800	UTP20	protein_coding	148.199	-1.02443	1.25e-14	5.08e-13
ENSG00000168404	MLKL	protein_coding	1075.82	1.14607	1.3e-14	5.27e-13
ENSG00000160055	TMEM234	protein_coding	70.2711	0.908515	1.31e-14	5.34e-13
ENSG00000115604	IL18R1	protein_coding	703.018	2.46977	1.33e-14	5.4e-13
ENSG00000169299	PGM2	protein_coding	573.426	1.20895	1.35e-14	5.45e-13
ENSG00000104763	ASAH1	protein_coding	4087	1.00858	1.35e-14	5.46e-13
ENSG00000198734	F5	protein_coding	1318.31	1.74081	1.37e-14	5.51e-13
ENSG00000260916	CCPG1	protein_coding	746.482	1.37128	1.38e-14	5.55e-13
ENSG00000065135	GNAI3	protein_coding	1956.46	1.03391	1.38e-14	5.55e-13
ENSG00000096060	FKBP5	protein_coding	3337.34	2.00632	1.44e-14	5.77e-13
ENSG00000127952	STYXL1	protein_coding	166.079	0.90683	1.46e-14	5.83e-13
ENSG00000142687	KIAA0319L	protein_coding	963.304	0.674063	1.48e-14	5.9e-13
ENSG00000160785	SLC25A44	protein_coding	1106.71	0.993717	1.5e-14	5.98e-13
ENSG00000177879	AP3S1	protein_coding	332.451	1.02679	1.54e-14	6.11e-13
ENSG00000101084	C20orf24	protein_coding	57.0633	1.42631	1.56e-14	6.18e-13
ENSG00000082014	SMARCD3	protein_coding	175.306	1.35721	1.57e-14	6.22e-13
ENSG00000138190	EXOC6	protein_coding	508.56	1.48268	1.57e-14	6.22e-13
ENSG00000105639	JAK3	protein_coding	2266.87	1.01033	1.59e-14	6.25e-13
ENSG00000135940	COX5B	protein_coding	265.035	0.905035	1.64e-14	6.45e-13
ENSG00000250138	AC139495.3	unprocessed_pseudogene	122.87	2.19387	1.64e-14	6.45e-13
ENSG00000145349	CAMK2D	protein_coding	335.97	-0.909128	1.65e-14	6.48e-13
ENSG00000234663	LINC01934	lincRNA	72.3061	-1.18685	1.66e-14	6.48e-13
ENSG00000272953	AC092171.4	lincRNA	7.51884	1.75743	1.75e-14	6.83e-13
ENSG00000112335	SNX3	protein_coding	1750.84	1.52792	1.76e-14	6.87e-13
ENSG00000125779	PANK2	protein_coding	698.485	0.624369	1.77e-14	6.88e-13
ENSG00000015171	ZMYND11	protein_coding	413.875	-0.916904	1.77e-14	6.88e-13
ENSG00000135108	FBXO21	protein_coding	231.009	-0.672163	1.85e-14	7.18e-13
ENSG00000185627	PSMD13	protein_coding	752.427	0.55917	1.89e-14	7.31e-13
ENSG00000111640	GAPDH	protein_coding	6499.53	1.15504	1.91e-14	7.38e-13
ENSG00000174007	CEP19	protein_coding	409.848	1.06964	1.92e-14	7.41e-13
ENSG00000197780	TAF13	protein_coding	99.0481	0.90678	1.93e-14	7.43e-13
ENSG00000142185	TRPM2	protein_coding	100.424	1.41604	1.96e-14	7.55e-13
ENSG00000123130	ACOT9	protein_coding	487.527	0.818855	1.98e-14	7.58e-13
ENSG00000184060	ADAP2	protein_coding	203.121	0.886647	1.99e-14	7.6e-13
ENSG00000110852	CLEC2B	protein_coding	350.831	0.979975	1.99e-14	7.6e-13
ENSG00000140307	GTF2A2	protein_coding	237.345	0.828395	2.07e-14	7.91e-13
ENSG00000132475	H3F3B	protein_coding	9047.79	1.21631	2.11e-14	8.03e-13
ENSG00000186260	MKL2	protein_coding	95.2708	-1.16845	2.13e-14	8.07e-13
ENSG00000068323	TFE3	protein_coding	1192.11	0.863573	2.13e-14	8.08e-13
ENSG00000089351	GRAMD1A	protein_coding	823.143	1.25973	2.16e-14	8.16e-13
ENSG00000224950	AL390066.1	lincRNA	44.0685	0.939758	2.19e-14	8.29e-13
ENSG00000078124	ACER3	protein_coding	711.508	1.58416	2.22e-14	8.36e-13
ENSG00000137145	DENND4C	protein_coding	392.295	-0.748034	2.25e-14	8.49e-13
ENSG00000225873	LINC00694	protein_coding	168.709	2.12062	2.27e-14	8.52e-13
ENSG00000137462	TLR2	protein_coding	4521.03	1.23732	2.32e-14	8.72e-13
ENSG00000135365	PHF21A	protein_coding	1877.53	1.07179	2.34e-14	8.75e-13
ENSG00000203666	EFCAB2	protein_coding	100.746	2.05897	2.34e-14	8.76e-13
ENSG00000072952	MRVI1	protein_coding	1207.05	1.63368	2.44e-14	9.1e-13
ENSG00000255163	HSPE1P18	processed_pseudogene	157.311	1.17468	2.46e-14	9.14e-13
ENSG00000182541	LIMK2	protein_coding	2647.38	1.39263	2.46e-14	9.14e-13
ENSG00000181631	P2RY13	protein_coding	4819.57	1.18948	2.46e-14	9.14e-13
ENSG00000131042	LILRB2	protein_coding	2198.25	1.0349	2.47e-14	9.14e-13
ENSG00000282988	HIST1H3D	protein_coding	39.0326	1.74244	2.58e-14	9.55e-13
ENSG00000015475	BID	protein_coding	798.693	0.72277	2.69e-14	9.95e-13
ENSG00000173281	PPP1R3B	protein_coding	2342.86	1.41483	2.74e-14	1.01e-12
ENSG00000138413	IDH1	protein_coding	453.972	0.919901	2.75e-14	1.01e-12
ENSG00000168495	POLR3D	protein_coding	140.724	-0.834742	2.82e-14	1.03e-12
ENSG00000166710	B2M	protein_coding	37962.4	1.1224	2.85e-14	1.04e-12
ENSG00000167565	SERTAD3	protein_coding	157.092	0.957152	2.89e-14	1.06e-12
ENSG00000170837	GPR27	protein_coding	411.078	1.50643	2.9e-14	1.06e-12
ENSG00000108984	MAP2K6	protein_coding	548.19	1.52764	2.96e-14	1.08e-12
ENSG00000129450	SIGLEC9	protein_coding	676.223	1.15152	3.02e-14	1.1e-12
ENSG00000005238	FAM214B	protein_coding	603.054	0.900658	3.12e-14	1.13e-12
ENSG00000251259	AC004069.1	lincRNA	55.4644	1.40917	3.16e-14	1.15e-12
ENSG00000122188	LAX1	protein_coding	217.759	-1.04137	3.22e-14	1.17e-12
ENSG00000181016	LSMEM1	protein_coding	156.223	1.27209	3.31e-14	1.19e-12
ENSG00000137502	RAB30	protein_coding	195.765	-1.36985	3.48e-14	1.26e-12
ENSG00000135636	DYSF	protein_coding	4330.23	1.68437	3.61e-14	1.3e-12
ENSG00000070950	RAD18	protein_coding	92.4449	-0.71081	3.66e-14	1.32e-12
ENSG00000221869	CEBPD	protein_coding	760.298	1.49317	3.73e-14	1.34e-12
ENSG00000116288	PARK7	protein_coding	552.796	0.68545	3.8e-14	1.36e-12
ENSG00000283602	AC116353.5	transcribed_unitary_pseudogene	35.3355	1.49357	3.92e-14	1.4e-12
ENSG00000030066	NUP160	protein_coding	426.94	-0.711208	3.93e-14	1.4e-12
ENSG00000168461	RAB31	protein_coding	2952.9	1.30094	4e-14	1.42e-12
ENSG00000154310	TNIK	protein_coding	359.233	-0.967399	4.02e-14	1.43e-12
ENSG00000235655	H3F3AP4	processed_pseudogene	456.143	1.50024	4.19e-14	1.49e-12
ENSG00000137337	MDC1	protein_coding	312.428	-0.920957	4.2e-14	1.49e-12
ENSG00000100300	TSPO	protein_coding	320.233	1.72423	4.22e-14	1.49e-12
ENSG00000065615	CYB5R4	protein_coding	1387.3	1.10981	4.28e-14	1.51e-12
ENSG00000116459	ATP5F1	protein_coding	570.5	0.898429	4.39e-14	1.55e-12
ENSG00000101445	PPP1R16B	protein_coding	381.325	-1.02303	4.47e-14	1.57e-12
ENSG00000103642	LACTB	protein_coding	425.513	0.991979	4.58e-14	1.61e-12
ENSG00000272578	AP000347.1	transcribed_unprocessed_pseudogene	106.83	0.803628	4.59e-14	1.61e-12
ENSG00000116260	QSOX1	protein_coding	449.344	1.19602	4.61e-14	1.61e-12
ENSG00000143119	CD53	protein_coding	7580.56	0.908707	4.64e-14	1.62e-12
ENSG00000117118	SDHB	protein_coding	346.084	0.70864	4.66e-14	1.63e-12
ENSG00000225973	PIGBOS1	protein_coding	41.208	0.9011	4.77e-14	1.66e-12
ENSG00000100865	CINP	protein_coding	154.078	0.687792	4.78e-14	1.66e-12
ENSG00000163162	RNF149	protein_coding	8535.86	1.24136	4.78e-14	1.66e-12
ENSG00000253214	AC079209.1	lincRNA	8.50192	2.81919	4.82e-14	1.67e-12
ENSG00000106723	SPIN1	protein_coding	251.202	-0.606101	4.83e-14	1.67e-12
ENSG00000136315	AL355922.1	lincRNA	8.40176	2.91833	4.92e-14	1.7e-12
ENSG00000172840	PDP2	protein_coding	85.8053	-0.930671	4.92e-14	1.7e-12
ENSG00000284882	#N/A	#N/A	49.3197	1.41372	4.95e-14	1.7e-12
ENSG00000198833	UBE2J1	protein_coding	2396.37	1.49339	5e-14	1.72e-12
ENSG00000181274	FRAT2	protein_coding	2634.72	1.14938	5.25e-14	1.8e-12
ENSG00000079257	LXN	protein_coding	50.0841	1.00126	5.38e-14	1.84e-12
ENSG00000134954	ETS1	protein_coding	5613.73	-1.14212	5.48e-14	1.87e-12
ENSG00000245848	CEBPA	protein_coding	283.867	1.18806	5.63e-14	1.92e-12
ENSG00000103769	RAB11A	protein_coding	955.771	0.744828	5.65e-14	1.93e-12
ENSG00000135441	BLOC1S1	protein_coding	85.8866	1.22566	5.74e-14	1.95e-12
ENSG00000156804	FBXO32	protein_coding	180.628	-0.929387	5.79e-14	1.97e-12
ENSG00000182511	FES	protein_coding	377.175	1.30663	5.94e-14	2.01e-12
ENSG00000103811	CTSH	protein_coding	740.209	0.72833	5.95e-14	2.02e-12
ENSG00000180316	PNPLA1	protein_coding	50.5573	1.56787	6.17e-14	2.09e-12
ENSG00000140939	NOL3	protein_coding	18.2654	1.37258	6.3e-14	2.13e-12
ENSG00000154511	FAM69A	protein_coding	117.864	-0.965966	6.45e-14	2.17e-12
ENSG00000110619	CARS	protein_coding	594.807	0.66758	6.46e-14	2.17e-12
ENSG00000069974	RAB27A	protein_coding	2892.48	1.17104	6.49e-14	2.18e-12
ENSG00000155926	SLA	protein_coding	4881.15	1.42184	6.81e-14	2.28e-12
ENSG00000188649	CC2D2B	protein_coding	20.1414	1.34376	6.85e-14	2.29e-12
ENSG00000168591	TMUB2	protein_coding	458.92	0.758176	6.88e-14	2.3e-12
ENSG00000008516	MMP25	protein_coding	4579.71	1.62228	6.94e-14	2.32e-12
ENSG00000162739	SLAMF6	protein_coding	784.891	-0.864949	6.97e-14	2.32e-12
ENSG00000102007	PLP2	protein_coding	1275.27	1.45028	7.01e-14	2.33e-12
ENSG00000162444	RBP7	protein_coding	119.427	1.09922	7.01e-14	2.33e-12
ENSG00000122643	NT5C3A	protein_coding	528.997	1.03155	7.06e-14	2.34e-12
ENSG00000170629	DPY19L2P2	transcribed_unprocessed_pseudogene	17.4167	-1.34678	7.06e-14	2.34e-12
ENSG00000107485	GATA3	protein_coding	261.241	-1.19262	7.17e-14	2.37e-12
ENSG00000159339	PADI4	protein_coding	1285.07	1.43165	7.18e-14	2.37e-12
ENSG00000105835	NAMPT	protein_coding	20079.5	1.54477	7.32e-14	2.41e-12
ENSG00000138678	GPAT3	protein_coding	908.453	1.18875	7.4e-14	2.43e-12
ENSG00000256581	NLRP9P1	unprocessed_pseudogene	21.3656	1.49503	7.74e-14	2.54e-12
ENSG00000276900	AC023157.3	antisense	114.747	0.92069	7.8e-14	2.56e-12
ENSG00000119686	FLVCR2	protein_coding	113.615	1.29834	7.96e-14	2.61e-12
ENSG00000048991	R3HDM1	protein_coding	292.388	-0.512394	8.28e-14	2.71e-12
ENSG00000140678	ITGAX	protein_coding	5799.34	1.08991	8.31e-14	2.71e-12
ENSG00000111348	ARHGDIB	protein_coding	14988.7	0.925911	8.46e-14	2.76e-12
ENSG00000182885	ADGRG3	protein_coding	1743.48	1.61689	8.53e-14	2.77e-12
ENSG00000241764	AC002467.1	antisense	17.0931	1.39745	8.91e-14	2.9e-12
ENSG00000132286	TIMM10B	protein_coding	225.427	-0.597854	9.02e-14	2.92e-12
ENSG00000198780	FAM169A	protein_coding	90.3521	-1.38804	9.03e-14	2.92e-12
ENSG00000277791	PSMB3	protein_coding	738.224	1.04301	9.07e-14	2.93e-12
ENSG00000105514	RAB3D	protein_coding	2727.04	1.12182	9.24e-14	2.98e-12
ENSG00000186583	SPATC1	protein_coding	5.17823	3.40747	9.4e-14	3.03e-12
ENSG00000172216	CEBPB	protein_coding	1851.99	1.50084	9.53e-14	3.07e-12
ENSG00000070010	UFD1	protein_coding	441.633	0.523648	9.57e-14	3.08e-12
ENSG00000073331	ALPK1	protein_coding	1872.53	1.27641	9.62e-14	3.09e-12
ENSG00000151623	NR3C2	protein_coding	92.7502	-1.35566	9.69e-14	3.1e-12
ENSG00000258227	CLEC5A	protein_coding	148.841	2.06288	9.72e-14	3.11e-12
ENSG00000076944	STXBP2	protein_coding	771.551	1.43483	9.85e-14	3.14e-12
ENSG00000163171	CDC42EP3	protein_coding	2957.19	1.18893	9.9e-14	3.15e-12
ENSG00000100296	THOC5	protein_coding	575.389	0.921156	9.9e-14	3.15e-12
ENSG00000113569	NUP155	protein_coding	226.125	-0.578382	1.02e-13	3.25e-12
ENSG00000188313	PLSCR1	protein_coding	1511.53	1.99778	1.03e-13	3.28e-12
ENSG00000003402	CFLAR	protein_coding	8170.92	0.978126	1.04e-13	3.29e-12
ENSG00000148154	UGCG	protein_coding	868.686	2.15829	1.04e-13	3.29e-12
ENSG00000180353	HCLS1	protein_coding	8024.2	0.779601	1.05e-13	3.31e-12
ENSG00000119535	CSF3R	protein_coding	26267.9	1.12913	1.08e-13	3.4e-12
ENSG00000182197	EXT1	protein_coding	175.382	1.15124	1.15e-13	3.62e-12
ENSG00000108021	FAM208B	protein_coding	507.501	-0.723864	1.17e-13	3.67e-12
ENSG00000130309	COLGALT1	protein_coding	797.664	0.900288	1.17e-13	3.67e-12
ENSG00000186566	GPATCH8	protein_coding	708.143	-0.473259	1.23e-13	3.84e-12
ENSG00000135966	TGFBRAP1	protein_coding	219.563	-0.485995	1.23e-13	3.86e-12
ENSG00000169228	RAB24	protein_coding	70.655	1.38235	1.24e-13	3.89e-12
ENSG00000169641	LUZP1	protein_coding	174.527	-0.62489	1.27e-13	3.95e-12
ENSG00000129235	TXNDC17	protein_coding	74.7366	0.920368	1.27e-13	3.96e-12
ENSG00000104154	SLC30A4	protein_coding	59.1059	-1.16002	1.29e-13	4e-12
ENSG00000175928	LRRN1	protein_coding	72.9118	2.063	1.29e-13	4e-12
ENSG00000177575	CD163	protein_coding	745.295	1.36153	1.29e-13	4.01e-12
ENSG00000128708	HAT1	protein_coding	191.882	1.33224	1.45e-13	4.49e-12
ENSG00000225062	CATIP-AS1	processed_transcript	8.73739	1.90319	1.46e-13	4.5e-12
ENSG00000272501	AL662844.4	antisense	154.62	0.775122	1.47e-13	4.54e-12
ENSG00000139793	MBNL2	protein_coding	232.912	-0.878722	1.5e-13	4.61e-12
ENSG00000162402	USP24	protein_coding	981.777	-0.603808	1.52e-13	4.68e-12
ENSG00000065675	PRKCQ	protein_coding	363.114	-0.973585	1.53e-13	4.7e-12
ENSG00000134333	LDHA	protein_coding	2474.03	1.56008	1.53e-13	4.7e-12
ENSG00000273691	AC087284.1	sense_intronic	52.1686	1.28159	1.6e-13	4.92e-12
ENSG00000170915	PAQR8	protein_coding	292.36	-0.857963	1.62e-13	4.96e-12
ENSG00000168040	FADD	protein_coding	210.665	0.749819	1.69e-13	5.18e-12
ENSG00000163935	SFMBT1	protein_coding	119.466	-0.868243	1.73e-13	5.27e-12
ENSG00000015133	CCDC88C	protein_coding	953.356	-0.733105	1.75e-13	5.32e-12
ENSG00000132205	EMILIN2	protein_coding	1076.04	1.40825	1.76e-13	5.36e-12
ENSG00000136153	LMO7	protein_coding	104.419	-1.20195	1.8e-13	5.47e-12
ENSG00000008277	ADAM22	protein_coding	35.3497	-1.23957	1.84e-13	5.58e-12
ENSG00000143162	CREG1	protein_coding	827.548	1.12417	1.88e-13	5.69e-12
ENSG00000185129	PURA	protein_coding	412.682	-0.659935	1.89e-13	5.71e-12
ENSG00000177156	TALDO1	protein_coding	4544.34	1.01728	1.9e-13	5.75e-12
ENSG00000102897	LYRM1	protein_coding	303.776	1.27384	1.91e-13	5.76e-12
ENSG00000171777	RASGRP4	protein_coding	1320.83	1.10026	1.92e-13	5.77e-12
ENSG00000104324	CPQ	protein_coding	712.093	0.964004	1.94e-13	5.83e-12
ENSG00000163812	ZDHHC3	protein_coding	699.255	0.953655	2e-13	5.99e-12
ENSG00000134153	EMC7	protein_coding	342.073	0.65148	2.02e-13	6.04e-12
ENSG00000064225	ST3GAL6	protein_coding	247.193	0.843456	2.02e-13	6.05e-12
ENSG00000135424	ITGA7	protein_coding	16.4691	3.16376	2.05e-13	6.12e-12
ENSG00000155097	ATP6V1C1	protein_coding	914.898	1.48958	2.08e-13	6.21e-12
ENSG00000204623	ZNRD1ASP	transcribed_unitary_pseudogene	106.868	-0.790137	2.09e-13	6.22e-12
ENSG00000140319	SRP14	protein_coding	387.303	0.891174	2.09e-13	6.22e-12
ENSG00000224067	AL354877.1	processed_pseudogene	12.5752	2.35514	2.13e-13	6.32e-12
ENSG00000089220	PEBP1	protein_coding	378.908	-0.801117	2.18e-13	6.47e-12
ENSG00000109083	IFT20	protein_coding	107.588	0.800358	2.2e-13	6.51e-12
ENSG00000198604	BAZ1A	protein_coding	3354.85	1.22996	2.23e-13	6.6e-12
ENSG00000161405	IKZF3	protein_coding	1850.22	-1.06897	2.29e-13	6.78e-12
ENSG00000163931	TKT	protein_coding	4231.57	0.983536	2.31e-13	6.82e-12
ENSG00000172575	RASGRP1	protein_coding	910.835	-1.24189	2.46e-13	7.25e-12
ENSG00000166454	ATMIN	protein_coding	402.599	-0.434043	2.48e-13	7.29e-12
ENSG00000115594	IL1R1	protein_coding	381.663	1.48276	2.52e-13	7.39e-12
ENSG00000140749	IGSF6	protein_coding	4562.34	1.1626	2.53e-13	7.42e-12
ENSG00000257335	MGAM	protein_coding	5241.29	1.73976	2.53e-13	7.42e-12
ENSG00000114784	EIF1B	protein_coding	800.693	1.04298	2.54e-13	7.43e-12
ENSG00000111371	SLC38A1	protein_coding	1887.72	-1.15334	2.56e-13	7.48e-12
ENSG00000125734	GPR108	protein_coding	409.554	0.697651	2.58e-13	7.53e-12
ENSG00000082516	GEMIN5	protein_coding	148.115	-0.699913	2.59e-13	7.53e-12
ENSG00000145555	MYO10	protein_coding	26.8657	2.19071	2.61e-13	7.6e-12
ENSG00000100055	CYTH4	protein_coding	3245.93	0.9251	2.69e-13	7.8e-12
ENSG00000049541	RFC2	protein_coding	146.748	0.708186	2.69e-13	7.8e-12
ENSG00000107679	PLEKHA1	protein_coding	388.366	-1.13405	2.72e-13	7.88e-12
ENSG00000156650	KAT6B	protein_coding	382.822	-0.713432	2.72e-13	7.88e-12
ENSG00000147457	CHMP7	protein_coding	777.196	-0.676035	2.8e-13	8.09e-12
ENSG00000066933	MYO9A	protein_coding	264.259	-0.647937	2.81e-13	8.09e-12
ENSG00000147364	FBXO25	protein_coding	156.906	-0.582419	2.85e-13	8.2e-12
ENSG00000013563	DNASE1L1	protein_coding	251.046	0.956166	2.92e-13	8.38e-12
ENSG00000119321	FKBP15	protein_coding	1266.72	0.810573	2.94e-13	8.45e-12
ENSG00000171530	TBCA	protein_coding	96.7618	0.843895	3.01e-13	8.62e-12
ENSG00000179978	AC140134.1	unprocessed_pseudogene	67.4928	1.84842	3.1e-13	8.88e-12
ENSG00000203739	AL645568.1	antisense	33.8846	1.16389	3.13e-13	8.97e-12
ENSG00000143110	C1orf162	protein_coding	1337.83	1.12458	3.17e-13	9.05e-12
ENSG00000198818	SFT2D1	protein_coding	381.494	0.856106	3.17e-13	9.05e-12
ENSG00000176407	KCMF1	protein_coding	619.007	0.661051	3.19e-13	9.08e-12
ENSG00000051620	HEBP2	protein_coding	735.388	0.878666	3.24e-13	9.22e-12
ENSG00000143226	FCGR2A	protein_coding	9983.24	1.27083	3.28e-13	9.32e-12
ENSG00000143771	CNIH4	protein_coding	372.116	1.37849	3.29e-13	9.32e-12
ENSG00000118058	KMT2A	protein_coding	1159.07	-0.779129	3.36e-13	9.53e-12
ENSG00000138078	PREPL	protein_coding	341.666	-0.729637	3.44e-13	9.73e-12
ENSG00000153283	CD96	protein_coding	997.625	-1.06817	3.52e-13	9.94e-12
ENSG00000274180	NATD1	protein_coding	689.533	1.04799	3.62e-13	1.02e-11
ENSG00000043143	JADE2	protein_coding	699.096	-0.761953	3.68e-13	1.03e-11
ENSG00000140563	MCTP2	protein_coding	2009.59	1.44992	3.68e-13	1.03e-11
ENSG00000159588	CCDC17	protein_coding	41.0805	1.22632	3.85e-13	1.08e-11
ENSG00000145907	G3BP1	protein_coding	1447.22	-0.533768	3.88e-13	1.09e-11
ENSG00000123689	G0S2	protein_coding	14.9204	2.13858	3.9e-13	1.09e-11
ENSG00000111052	LIN7A	protein_coding	812.52	1.35302	3.91e-13	1.1e-11
ENSG00000196743	GM2A	protein_coding	721.461	1.16164	3.94e-13	1.1e-11
ENSG00000091140	DLD	protein_coding	402.191	0.742234	3.97e-13	1.11e-11
ENSG00000160213	CSTB	protein_coding	531.388	0.927476	3.98e-13	1.11e-11
ENSG00000225940	C5orf67	protein_coding	8.18968	2.09798	3.99e-13	1.11e-11
ENSG00000121060	TRIM25	protein_coding	3718.34	1.24509	4.1e-13	1.14e-11
ENSG00000151466	SCLT1	protein_coding	466.124	0.838971	4.28e-13	1.19e-11
ENSG00000185201	IFITM2	protein_coding	9518.4	1.4538	4.3e-13	1.19e-11
ENSG00000113269	RNF130	protein_coding	2719.39	0.864276	4.33e-13	1.2e-11
ENSG00000068383	INPP5A	protein_coding	235.137	0.738058	4.47e-13	1.24e-11
ENSG00000076554	TPD52	protein_coding	175.824	-1.05193	4.55e-13	1.25e-11
ENSG00000105088	OLFM2	protein_coding	38.9951	-1.06258	4.55e-13	1.25e-11
ENSG00000074319	TSG101	protein_coding	602.617	0.682524	4.55e-13	1.25e-11
ENSG00000273017	AP000240.1	sense_intronic	25.7292	1.18161	4.65e-13	1.28e-11
ENSG00000131089	ARHGEF9	protein_coding	147.079	-0.75836	4.7e-13	1.29e-11
ENSG00000204634	TBC1D8	protein_coding	334.555	1.64388	4.79e-13	1.31e-11
ENSG00000188211	NCR3LG1	protein_coding	19.7959	-1.27378	5.03e-13	1.38e-11
ENSG00000100024	UPB1	protein_coding	34.0647	1.75433	5.06e-13	1.38e-11
ENSG00000198355	PIM3	protein_coding	258.266	1.14354	5.07e-13	1.38e-11
ENSG00000049245	VAMP3	protein_coding	1174.55	0.950969	5.2e-13	1.42e-11
ENSG00000152229	PSTPIP2	protein_coding	1061.46	1.83303	5.29e-13	1.44e-11
ENSG00000137331	IER3	protein_coding	109.589	1.2629	5.3e-13	1.44e-11
ENSG00000050405	LIMA1	protein_coding	120.159	-0.868435	5.45e-13	1.48e-11
ENSG00000213654	GPSM3	protein_coding	3048.77	0.957164	5.48e-13	1.49e-11
ENSG00000130024	PHF10	protein_coding	483.442	-0.761454	5.55e-13	1.5e-11
ENSG00000265666	RARA-AS1	antisense	41.6447	1.52573	5.65e-13	1.53e-11
ENSG00000093167	LRRFIP2	protein_coding	652.476	1.02626	5.69e-13	1.54e-11
ENSG00000272914	AL359532.1	sense_intronic	23.4347	1.53045	5.84e-13	1.58e-11
ENSG00000163956	LRPAP1	protein_coding	691.049	0.956285	5.95e-13	1.6e-11
ENSG00000119401	TRIM32	protein_coding	58.7659	-0.844872	5.98e-13	1.61e-11
ENSG00000109220	CHIC2	protein_coding	265.833	1.02578	5.99e-13	1.61e-11
ENSG00000175203	DCTN2	protein_coding	473.397	0.592413	5.99e-13	1.61e-11
ENSG00000205302	SNX2	protein_coding	691.915	0.727521	6.02e-13	1.61e-11
ENSG00000166313	APBB1	protein_coding	170.641	-1.07866	6.05e-13	1.62e-11
ENSG00000129562	DAD1	protein_coding	380.47	0.676399	6.14e-13	1.64e-11
ENSG00000149308	NPAT	protein_coding	558.229	-0.879531	6.25e-13	1.67e-11
ENSG00000125484	GTF3C4	protein_coding	192.135	-0.561192	6.33e-13	1.69e-11
ENSG00000156411	C14orf2	protein_coding	136.046	0.962644	6.35e-13	1.69e-11
ENSG00000140948	ZCCHC14	protein_coding	124.91	-0.820837	6.37e-13	1.69e-11
ENSG00000173372	C1QA	protein_coding	27.2423	2.02043	6.44e-13	1.71e-11
ENSG00000127948	POR	protein_coding	383.048	1.35077	6.45e-13	1.71e-11
ENSG00000130723	PRRC2B	protein_coding	1197.4	-0.53201	6.58e-13	1.74e-11
ENSG00000115956	PLEK	protein_coding	4853.27	0.831136	6.61e-13	1.75e-11
ENSG00000111802	TDP2	protein_coding	1209.29	0.961373	6.75e-13	1.78e-11
ENSG00000042088	TDP1	protein_coding	152.88	-0.581643	6.77e-13	1.79e-11
ENSG00000116489	CAPZA1	protein_coding	4397.59	1.09686	6.86e-13	1.81e-11
ENSG00000111639	MRPL51	protein_coding	138.117	0.958493	6.94e-13	1.83e-11
ENSG00000065154	OAT	protein_coding	462.695	1.32238	7e-13	1.84e-11
ENSG00000024862	CCDC28A	protein_coding	333.095	0.743152	7.16e-13	1.88e-11
ENSG00000034152	MAP2K3	protein_coding	1282.15	0.92076	7.16e-13	1.88e-11
ENSG00000169764	UGP2	protein_coding	1071.46	0.85835	7.23e-13	1.89e-11
ENSG00000161533	ACOX1	protein_coding	1994.99	0.893088	7.29e-13	1.91e-11
ENSG00000163235	TGFA	protein_coding	506.458	1.60598	7.48e-13	1.95e-11
ENSG00000130816	DNMT1	protein_coding	541.975	-0.743983	7.57e-13	1.98e-11
ENSG00000151612	ZNF827	protein_coding	105.066	-1.13991	7.74e-13	2.02e-11
ENSG00000170734	POLH	protein_coding	126.684	-0.594639	8.09e-13	2.11e-11
ENSG00000118922	KLF12	protein_coding	567.403	-1.34172	8.17e-13	2.12e-11
ENSG00000136930	PSMB7	protein_coding	237.217	0.643329	8.24e-13	2.14e-11
ENSG00000154723	ATP5J	protein_coding	95.9468	0.901045	8.36e-13	2.17e-11
ENSG00000092108	SCFD1	protein_coding	373.974	0.670346	8.38e-13	2.17e-11
ENSG00000198648	STK39	protein_coding	318.043	-0.589631	8.65e-13	2.24e-11
ENSG00000174231	PRPF8	protein_coding	2100.83	-0.533671	8.67e-13	2.24e-11
ENSG00000176225	RTTN	protein_coding	76.8236	-1.01997	8.73e-13	2.25e-11
ENSG00000172830	SSH3	protein_coding	129.933	0.854388	8.86e-13	2.28e-11
ENSG00000253276	CCDC71L	protein_coding	293.827	1.31333	8.88e-13	2.29e-11
ENSG00000060558	GNA15	protein_coding	122.606	0.957671	8.93e-13	2.3e-11
ENSG00000215196	AC026790.1	antisense	14.4905	2.03997	8.96e-13	2.3e-11
ENSG00000176463	SLCO3A1	protein_coding	1058.29	0.806526	9.09e-13	2.33e-11
ENSG00000160685	ZBTB7B	protein_coding	903.313	0.927064	9.4e-13	2.41e-11
ENSG00000138175	ARL3	protein_coding	89.6005	0.873374	9.61e-13	2.46e-11
ENSG00000174197	MGA	protein_coding	528.655	-0.762337	9.65e-13	2.47e-11
ENSG00000164124	TMEM144	protein_coding	85.3347	1.02376	9.77e-13	2.49e-11
ENSG00000157152	SYN2	protein_coding	8.32339	2.58337	9.79e-13	2.49e-11
ENSG00000107738	VSIR	protein_coding	5160.13	1.04637	9.8e-13	2.49e-11
ENSG00000187037	GPR141	protein_coding	117.222	1.43067	9.85e-13	2.5e-11
ENSG00000223799	IL10RB-AS1	antisense	45.4659	1.56758	9.85e-13	2.5e-11
ENSG00000196668	LINC00173	processed_transcript	123.256	1.20955	9.85e-13	2.5e-11
ENSG00000083720	OXCT1	protein_coding	190.28	-0.852246	9.92e-13	2.51e-11
ENSG00000251634	AC145138.1	unprocessed_pseudogene	29.2749	1.54266	9.93e-13	2.51e-11
ENSG00000006007	GDE1	protein_coding	921.996	0.855638	1.02e-12	2.58e-11
ENSG00000132965	ALOX5AP	protein_coding	2928.6	1.67065	1.03e-12	2.61e-11
ENSG00000116106	EPHA4	protein_coding	99.017	-1.33452	1.04e-12	2.63e-11
ENSG00000171155	C1GALT1C1	protein_coding	157.575	1.196	1.05e-12	2.64e-11
ENSG00000174282	ZBTB4	protein_coding	653.199	-0.69676	1.06e-12	2.66e-11
ENSG00000180539	C9orf139	antisense	156.49	1.07241	1.07e-12	2.7e-11
ENSG00000013810	TACC3	protein_coding	1054.27	0.723058	1.08e-12	2.72e-11
ENSG00000172426	RSPH9	protein_coding	8.81371	2.03261	1.13e-12	2.83e-11
ENSG00000169692	AGPAT2	protein_coding	105.541	1.15363	1.14e-12	2.85e-11
ENSG00000135838	NPL	protein_coding	1877.23	0.939826	1.14e-12	2.86e-11
ENSG00000001461	NIPAL3	protein_coding	444.742	-0.79993	1.15e-12	2.86e-11
ENSG00000254635	WAC-AS1	antisense	309.009	0.784263	1.16e-12	2.89e-11
ENSG00000117020	AKT3	protein_coding	289.823	-0.857039	1.17e-12	2.91e-11
ENSG00000189077	TMEM120A	protein_coding	191.247	1.20787	1.19e-12	2.96e-11
ENSG00000156026	MCU	protein_coding	230.812	0.606104	1.19e-12	2.96e-11
ENSG00000147454	SLC25A37	protein_coding	18679	1.1577	1.2e-12	2.98e-11
ENSG00000170892	TSEN34	protein_coding	406.787	1.17025	1.27e-12	3.14e-11
ENSG00000224672	RPL17P10	processed_pseudogene	23.7856	1.47918	1.27e-12	3.15e-11
ENSG00000008438	PGLYRP1	protein_coding	157.753	1.75957	1.28e-12	3.16e-11
ENSG00000130830	MPP1	protein_coding	2234.3	1.18145	1.28e-12	3.17e-11
ENSG00000267278	MAP3K14-AS1	antisense	22.1124	-1.06082	1.3e-12	3.21e-11
ENSG00000041357	PSMA4	protein_coding	362.967	0.900849	1.3e-12	3.21e-11
ENSG00000182134	TDRKH	protein_coding	71.8115	-0.845013	1.33e-12	3.26e-11
ENSG00000007968	E2F2	protein_coding	142.388	1.24349	1.33e-12	3.28e-11
ENSG00000188487	INSC	protein_coding	12.1103	2.18612	1.38e-12	3.38e-11
ENSG00000177663	IL17RA	protein_coding	4768.01	1.00838	1.38e-12	3.39e-11
ENSG00000173614	NMNAT1	protein_coding	161.692	0.708055	1.39e-12	3.4e-11
ENSG00000148288	GBGT1	protein_coding	90.9907	1.15781	1.39e-12	3.4e-11
ENSG00000248780	ARL4AP2	processed_pseudogene	9.40204	2.37917	1.4e-12	3.41e-11
ENSG00000127483	HP1BP3	protein_coding	2258.72	-0.540834	1.42e-12	3.46e-11
ENSG00000101654	RNMT	protein_coding	442.982	-0.499773	1.48e-12	3.61e-11
ENSG00000125735	TNFSF14	protein_coding	1122.91	0.936365	1.52e-12	3.7e-11
ENSG00000184517	ZFP1	protein_coding	70.9334	-0.852307	1.53e-12	3.73e-11
ENSG00000111786	SRSF9	protein_coding	817.689	0.473378	1.55e-12	3.76e-11
ENSG00000071575	TRIB2	protein_coding	516.859	-1.09015	1.57e-12	3.8e-11
ENSG00000178719	GRINA	protein_coding	951.372	1.37129	1.57e-12	3.8e-11
ENSG00000151135	TMEM263	protein_coding	198.581	-1.09368	1.58e-12	3.83e-11
ENSG00000117984	CTSD	protein_coding	757.64	1.12363	1.6e-12	3.88e-11
ENSG00000111817	DSE	protein_coding	395.395	0.90625	1.68e-12	4.05e-11
ENSG00000166002	SMCO4	protein_coding	138.632	1.38075	1.71e-12	4.14e-11
ENSG00000135677	GNS	protein_coding	3250.23	1.03994	1.72e-12	4.15e-11
ENSG00000144744	UBA3	protein_coding	798.662	0.756988	1.73e-12	4.16e-11
ENSG00000275342	PRAG1	protein_coding	94.3689	-1.0766	1.74e-12	4.17e-11
ENSG00000118518	RNF146	protein_coding	601.041	1.0765	1.74e-12	4.17e-11
ENSG00000125510	OPRL1	protein_coding	102.32	1.15232	1.75e-12	4.19e-11
ENSG00000134852	CLOCK	protein_coding	196.257	-0.62782	1.79e-12	4.29e-11
ENSG00000126581	BECN1	protein_coding	941.852	0.434992	1.8e-12	4.29e-11
ENSG00000173545	ZNF622	protein_coding	192.453	0.612177	1.8e-12	4.3e-11
ENSG00000005156	LIG3	protein_coding	201.402	-0.636327	1.82e-12	4.34e-11
ENSG00000058804	NDC1	protein_coding	127.018	-0.78861	1.82e-12	4.34e-11
ENSG00000184209	SNRNP35	protein_coding	229.242	0.511403	1.89e-12	4.49e-11
ENSG00000163655	GMPS	protein_coding	362.61	-0.482614	1.93e-12	4.58e-11
ENSG00000166024	R3HCC1L	protein_coding	273.055	0.487094	1.95e-12	4.63e-11
ENSG00000176788	BASP1	protein_coding	6830.87	1.57958	1.96e-12	4.66e-11
ENSG00000112782	CLIC5	protein_coding	43.7428	-1.13416	1.97e-12	4.66e-11
ENSG00000153107	ANAPC1	protein_coding	126.402	-1.00176	1.97e-12	4.66e-11
ENSG00000197818	SLC9A8	protein_coding	617.474	0.875677	1.97e-12	4.67e-11
ENSG00000243335	KCTD7	protein_coding	342.425	-0.616809	2e-12	4.71e-11
ENSG00000215244	AL137145.2	lincRNA	57.7005	1.51646	2e-12	4.71e-11
ENSG00000177105	RHOG	protein_coding	1716.78	1.12051	2.02e-12	4.75e-11
ENSG00000271605	MILR1	protein_coding	248.943	1.45264	2.02e-12	4.75e-11
ENSG00000123610	TNFAIP6	protein_coding	391.826	2.10169	2.02e-12	4.75e-11
ENSG00000160208	RRP1B	protein_coding	390.007	-0.740236	2.03e-12	4.77e-11
ENSG00000275066	SYNRG	protein_coding	1409.87	-0.458915	2.04e-12	4.8e-11
ENSG00000130724	CHMP2A	protein_coding	1059.73	0.93412	2.11e-12	4.93e-11
ENSG00000084774	CAD	protein_coding	141.531	-0.722491	2.11e-12	4.93e-11
ENSG00000162614	NEXN	protein_coding	149.197	1.44132	2.13e-12	4.99e-11
ENSG00000213626	LBH	protein_coding	1107.11	-1.13593	2.16e-12	5.05e-11
ENSG00000215114	UBXN2B	protein_coding	1848.93	1.13868	2.25e-12	5.26e-11
ENSG00000159720	ATP6V0D1	protein_coding	1358.52	0.987225	2.26e-12	5.27e-11
ENSG00000051825	MPHOSPH9	protein_coding	279.073	-0.899907	2.36e-12	5.49e-11
ENSG00000117298	ECE1	protein_coding	1971.26	0.99628	2.38e-12	5.54e-11
ENSG00000283839	AC096667.1	antisense	125.438	0.971807	2.41e-12	5.6e-11
ENSG00000155158	TTC39B	protein_coding	272.029	-1.02199	2.42e-12	5.61e-11
ENSG00000214114	MYCBP	protein_coding	208.739	0.709443	2.47e-12	5.73e-11
ENSG00000165025	SYK	protein_coding	3104.91	0.778915	2.49e-12	5.76e-11
ENSG00000227825	SLC9A7P1	transcribed_processed_pseudogene	43.343	1.19672	2.49e-12	5.76e-11
ENSG00000128059	PPAT	protein_coding	78.3562	-1.01351	2.57e-12	5.94e-11
ENSG00000159267	HLCS	protein_coding	89.9514	-0.924527	2.58e-12	5.94e-11
ENSG00000158825	CDA	protein_coding	611.479	1.30347	2.59e-12	5.97e-11
ENSG00000281103	TRG-AS1	antisense	215.25	-0.891906	2.61e-12	6e-11
ENSG00000144455	SUMF1	protein_coding	204.64	0.862564	2.7e-12	6.21e-11
ENSG00000243156	MICAL3	protein_coding	72.4135	-1.13761	2.71e-12	6.22e-11
ENSG00000111321	LTBR	protein_coding	393.216	0.954356	2.71e-12	6.22e-11
ENSG00000135127	BICDL1	protein_coding	96.256	-1.15859	2.75e-12	6.29e-11
ENSG00000120129	DUSP1	protein_coding	1878.86	1.42198	2.76e-12	6.31e-11
ENSG00000177112	MRVI1-AS1	antisense	9.04831	2.1202	2.76e-12	6.31e-11
ENSG00000115310	RTN4	protein_coding	2343.65	0.90353	2.77e-12	6.33e-11
ENSG00000134686	PHC2	protein_coding	1965.02	1.24192	2.8e-12	6.4e-11
ENSG00000231233	CFAP58-AS1	antisense	35.0424	1.73672	2.83e-12	6.44e-11
ENSG00000111775	COX6A1	protein_coding	110.33	0.875633	2.84e-12	6.47e-11
ENSG00000166949	SMAD3	protein_coding	553.422	-0.789059	2.86e-12	6.51e-11
ENSG00000128596	CCDC136	protein_coding	21.2171	-1.18089	2.89e-12	6.55e-11
ENSG00000257743	MGAM2	protein_coding	206.721	1.75456	2.96e-12	6.72e-11
ENSG00000175137	SH3BP5L	protein_coding	454.571	0.740173	2.99e-12	6.76e-11
ENSG00000182183	FAM159A	protein_coding	60.7963	-1.03807	3e-12	6.79e-11
ENSG00000075856	SART3	protein_coding	506.03	-0.366585	3.01e-12	6.8e-11
ENSG00000164120	HPGD	protein_coding	162.648	2.6711	3.07e-12	6.92e-11
ENSG00000113360	DROSHA	protein_coding	298.602	-0.543254	3.08e-12	6.95e-11
ENSG00000163453	IGFBP7	protein_coding	102.81	1.27745	3.15e-12	7.09e-11
ENSG00000158406	HIST1H4H	protein_coding	101.797	1.41387	3.16e-12	7.12e-11
ENSG00000126016	AMOT	protein_coding	37.6138	-1.01353	3.19e-12	7.16e-11
ENSG00000269609	RPARP-AS1	processed_transcript	163.411	-0.630926	3.2e-12	7.18e-11
ENSG00000147124	ZNF41	protein_coding	151.484	-0.664424	3.24e-12	7.26e-11
ENSG00000176055	MBLAC2	protein_coding	65.5327	-1.10494	3.24e-12	7.26e-11
ENSG00000119471	HSDL2	protein_coding	946.308	1.18379	3.26e-12	7.29e-11
ENSG00000197037	ZSCAN25	protein_coding	118.514	-0.447953	3.26e-12	7.3e-11
ENSG00000165879	FRAT1	protein_coding	651.047	1.05475	3.3e-12	7.38e-11
ENSG00000088179	PTPN4	protein_coding	733.604	-0.876048	3.35e-12	7.47e-11
ENSG00000166197	NOLC1	protein_coding	540.817	-0.718718	3.39e-12	7.55e-11
ENSG00000170956	CEACAM3	protein_coding	809.301	1.07176	3.39e-12	7.55e-11
ENSG00000198113	TOR4A	protein_coding	166.713	0.945299	3.42e-12	7.6e-11
ENSG00000185339	TCN2	protein_coding	60.6009	1.58012	3.43e-12	7.62e-11
ENSG00000142405	NLRP12	protein_coding	901.925	1.18714	3.46e-12	7.67e-11
ENSG00000085511	MAP3K4	protein_coding	293.953	-0.645848	3.46e-12	7.67e-11
ENSG00000178913	TAF7	protein_coding	968.287	0.834043	3.46e-12	7.67e-11
ENSG00000103091	WDR59	protein_coding	219.118	-0.442768	3.48e-12	7.69e-11
ENSG00000006652	IFRD1	protein_coding	913.048	1.00017	3.54e-12	7.83e-11
ENSG00000143157	POGK	protein_coding	511.065	-0.329273	3.63e-12	8.01e-11
ENSG00000104375	STK3	protein_coding	148.726	1.48712	3.67e-12	8.08e-11
ENSG00000106052	TAX1BP1	protein_coding	1152.99	0.92056	3.72e-12	8.19e-11
ENSG00000196636	SDHAF3	protein_coding	77.0127	1.74732	3.74e-12	8.23e-11
ENSG00000234436	AC245884.2	unprocessed_pseudogene	11.7869	2.11765	3.76e-12	8.27e-11
ENSG00000135503	ACVR1B	protein_coding	301.111	1.18394	3.77e-12	8.28e-11
ENSG00000138069	RAB1A	protein_coding	1060.2	0.95587	3.86e-12	8.46e-11
ENSG00000153208	MERTK	protein_coding	61.972	1.68185	3.92e-12	8.6e-11
ENSG00000235192	AC009495.3	lincRNA	21.9401	1.58236	3.93e-12	8.61e-11
ENSG00000126759	CFP	protein_coding	1190.68	0.871296	3.95e-12	8.63e-11
ENSG00000092758	COL9A3	protein_coding	43.9647	1.49782	3.96e-12	8.65e-11
ENSG00000225342	AC079630.1	antisense	124.019	1.08458	4e-12	8.72e-11
ENSG00000047249	ATP6V1H	protein_coding	239.699	0.539901	4.05e-12	8.83e-11
ENSG00000166900	STX3	protein_coding	2633.1	1.02547	4.08e-12	8.88e-11
ENSG00000172932	ANKRD13D	protein_coding	935.751	0.659415	4.08e-12	8.88e-11
ENSG00000248455	LINC02217	lincRNA	2.67254	3.20083	4.1e-12	8.9e-11
ENSG00000271461	AL109809.4	processed_pseudogene	16.0789	1.63212	4.14e-12	8.98e-11
ENSG00000066336	SPI1	protein_coding	3288.59	1.17762	4.14e-12	8.98e-11
ENSG00000184677	ZBTB40	protein_coding	469.172	-0.775985	4.18e-12	9.05e-11
ENSG00000107077	KDM4C	protein_coding	387.147	-0.428114	4.2e-12	9.08e-11
ENSG00000089737	DDX24	protein_coding	1171.13	-0.589786	4.23e-12	9.15e-11
ENSG00000123360	PDE1B	protein_coding	108.574	1.061	4.31e-12	9.3e-11
ENSG00000183255	PTTG1IP	protein_coding	1715.76	0.787872	4.31e-12	9.3e-11
ENSG00000227688	HNRNPA3P2	unprocessed_pseudogene	12.8352	1.35027	4.33e-12	9.33e-11
ENSG00000075413	MARK3	protein_coding	1415.69	0.683778	4.39e-12	9.46e-11
ENSG00000071054	MAP4K4	protein_coding	3347.01	0.784992	4.4e-12	9.46e-11
ENSG00000140743	CDR2	protein_coding	248.657	-0.9078	4.55e-12	9.77e-11
ENSG00000137501	SYTL2	protein_coding	271.467	-1.22908	4.56e-12	9.78e-11
ENSG00000173110	HSPA6	protein_coding	933.805	1.16016	4.58e-12	9.81e-11
ENSG00000204482	LST1	protein_coding	1765.9	0.946365	4.59e-12	9.83e-11
ENSG00000204389	HSPA1A	protein_coding	1319.28	1.29112	4.7e-12	1e-10
ENSG00000075399	VPS9D1	protein_coding	174.42	1.10286	4.71e-12	1.01e-10
ENSG00000177981	ASB8	protein_coding	659.989	0.601632	4.81e-12	1.03e-10
ENSG00000167325	RRM1	protein_coding	189.748	-0.678619	4.86e-12	1.04e-10
ENSG00000178307	TMEM11	protein_coding	101.756	0.80196	4.87e-12	1.04e-10
ENSG00000113312	TTC1	protein_coding	427.82	0.611717	4.89e-12	1.04e-10
ENSG00000166750	SLFN5	protein_coding	2295.47	-0.875553	4.92e-12	1.05e-10
ENSG00000181754	AMIGO1	protein_coding	138.935	-1.18351	5.07e-12	1.08e-10
ENSG00000168795	ZBTB5	protein_coding	96.6592	-0.736624	5.1e-12	1.08e-10
ENSG00000173890	GPR160	protein_coding	374.848	1.58249	5.11e-12	1.08e-10
ENSG00000280088	AC126474.2	TEC	173.584	0.887201	5.13e-12	1.09e-10
ENSG00000248092	NNT-AS1	antisense	85.0835	-0.77144	5.2e-12	1.1e-10
ENSG00000112685	EXOC2	protein_coding	322.583	-0.463915	5.2e-12	1.1e-10
ENSG00000254814	AP003031.1	antisense	5.08926	2.37637	5.33e-12	1.12e-10
ENSG00000102471	NDFIP2	protein_coding	26.3158	-1.10803	5.4e-12	1.14e-10
ENSG00000177885	GRB2	protein_coding	4497.48	0.759167	5.42e-12	1.14e-10
ENSG00000087116	ADAMTS2	protein_coding	17.989	4.32996	5.45e-12	1.15e-10
ENSG00000148200	NR6A1	protein_coding	102.34	0.896788	5.52e-12	1.16e-10
ENSG00000101695	RNF125	protein_coding	603.165	-0.741388	5.58e-12	1.17e-10
ENSG00000130150	MOSPD2	protein_coding	1075.45	0.937935	5.59e-12	1.17e-10
ENSG00000117410	ATP6V0B	protein_coding	791.706	0.889807	5.64e-12	1.18e-10
ENSG00000130338	TULP4	protein_coding	185.157	-0.701827	5.64e-12	1.18e-10
ENSG00000100364	KIAA0930	protein_coding	999.133	0.989839	5.7e-12	1.19e-10
ENSG00000167193	CRK	protein_coding	627.215	0.767033	5.72e-12	1.2e-10
ENSG00000170113	NIPA1	protein_coding	135.847	-0.907554	5.77e-12	1.2e-10
ENSG00000167552	TUBA1A	protein_coding	2932.7	1.17947	5.81e-12	1.21e-10
ENSG00000109270	LAMTOR3	protein_coding	305.748	0.966092	5.81e-12	1.21e-10
ENSG00000113263	ITK	protein_coding	1277.1	-1.12989	5.94e-12	1.23e-10
ENSG00000112159	MDN1	protein_coding	461.518	-0.936592	5.94e-12	1.23e-10
ENSG00000188997	KCTD21	protein_coding	213.456	0.822022	6.05e-12	1.26e-10
ENSG00000135763	URB2	protein_coding	54.242	-0.821135	6.09e-12	1.26e-10
ENSG00000148110	MFSD14B	protein_coding	1072.17	1.08261	6.13e-12	1.27e-10
ENSG00000188315	C3orf62	protein_coding	687.858	0.78466	6.15e-12	1.27e-10
ENSG00000253210	AC040970.1	antisense	28.9542	1.34655	6.17e-12	1.28e-10
ENSG00000101307	SIRPB1	protein_coding	2466.74	1.14648	6.2e-12	1.28e-10
ENSG00000050130	JKAMP	protein_coding	330.931	0.757677	6.22e-12	1.28e-10
ENSG00000280543	ASAP1-IT2	sense_intronic	36.2389	1.34052	6.28e-12	1.29e-10
ENSG00000233431	AL359815.1	antisense	8.98928	1.93072	6.3e-12	1.3e-10
ENSG00000105058	FAM32A	protein_coding	408.89	0.667629	6.36e-12	1.31e-10
ENSG00000072415	MPP5	protein_coding	80.2714	-0.63989	6.38e-12	1.31e-10
ENSG00000119048	UBE2B	protein_coding	1741.84	1.00378	6.38e-12	1.31e-10
ENSG00000254325	AC018607.1	sense_intronic	51.6992	1.30252	6.49e-12	1.33e-10
ENSG00000172409	CLP1	protein_coding	118.412	0.664464	6.53e-12	1.34e-10
ENSG00000115827	DCAF17	protein_coding	215.306	-0.781789	6.56e-12	1.34e-10
ENSG00000258082	AL391832.3	lincRNA	5.32778	1.77366	6.67e-12	1.36e-10
ENSG00000249138	SLED1	transcribed_processed_pseudogene	15.3839	2.01787	7.03e-12	1.44e-10
ENSG00000167984	NLRC3	protein_coding	705.085	-0.996856	7.15e-12	1.46e-10
ENSG00000105352	CEACAM4	protein_coding	427.75	1.11557	7.16e-12	1.46e-10
ENSG00000009954	BAZ1B	protein_coding	855.474	-0.457782	7.21e-12	1.47e-10
ENSG00000212283	SNORD89	snoRNA	39.16	1.1545	7.22e-12	1.47e-10
ENSG00000181817	LSM10	protein_coding	143.923	0.715812	7.26e-12	1.48e-10
ENSG00000100852	ARHGAP5	protein_coding	292.602	-0.900089	7.3e-12	1.48e-10
ENSG00000155368	DBI	protein_coding	139.961	1.07597	7.31e-12	1.48e-10
ENSG00000151746	BICD1	protein_coding	61.3183	-0.863518	7.31e-12	1.48e-10
ENSG00000119318	RAD23B	protein_coding	1298.47	0.879476	7.32e-12	1.48e-10
ENSG00000089775	ZBTB25	protein_coding	475.894	-1.01158	7.48e-12	1.51e-10
ENSG00000109046	WSB1	protein_coding	2944.1	1.19679	7.5e-12	1.52e-10
ENSG00000101265	RASSF2	protein_coding	8751.81	0.86498	7.54e-12	1.52e-10
ENSG00000143862	ARL8A	protein_coding	503.919	1.02443	7.6e-12	1.53e-10
ENSG00000123119	NECAB1	protein_coding	11.3659	5.99202	7.78e-12	1.57e-10
ENSG00000068305	MEF2A	protein_coding	1092.56	1.16445	7.82e-12	1.57e-10
ENSG00000106853	PTGR1	protein_coding	7.02672	2.50787	7.92e-12	1.59e-10
ENSG00000119820	YIPF4	protein_coding	1542.74	0.545657	8.04e-12	1.62e-10
ENSG00000104290	FZD3	protein_coding	39.8474	-1.14567	8.06e-12	1.62e-10
ENSG00000211805	TRAV24	TR_V_gene	13.998	-1.69963	8.31e-12	1.67e-10
ENSG00000171456	ASXL1	protein_coding	560.675	-0.551923	8.4e-12	1.68e-10
ENSG00000198933	TBKBP1	protein_coding	192.065	1.26582	8.59e-12	1.72e-10
ENSG00000054523	KIF1B	protein_coding	935.09	1.38013	8.66e-12	1.73e-10
ENSG00000113648	H2AFY	protein_coding	2787.97	0.647528	8.86e-12	1.77e-10
ENSG00000075884	ARHGAP15	protein_coding	1221.59	0.86607	8.89e-12	1.77e-10
ENSG00000138674	SEC31A	protein_coding	884.763	-0.410702	8.92e-12	1.78e-10
ENSG00000079246	XRCC5	protein_coding	2860.82	0.567003	8.95e-12	1.78e-10
ENSG00000120709	FAM53C	protein_coding	1376.07	1.01238	8.97e-12	1.78e-10
ENSG00000215717	TMEM167B	protein_coding	988.84	0.771933	8.97e-12	1.78e-10
ENSG00000162777	DENND2D	protein_coding	1037.36	-0.577378	9.05e-12	1.8e-10
ENSG00000114209	PDCD10	protein_coding	242.308	1.29605	9.12e-12	1.81e-10
ENSG00000188322	SBK1	protein_coding	147.353	-1.1332	9.17e-12	1.82e-10
ENSG00000273247	AC097376.2	antisense	211.426	1.05648	9.22e-12	1.83e-10
ENSG00000184675	AMER1	protein_coding	46.3176	-0.924178	9.25e-12	1.83e-10
ENSG00000172071	EIF2AK3	protein_coding	220.434	-0.842658	9.26e-12	1.83e-10
ENSG00000138463	DIRC2	protein_coding	193.855	1.08448	9.46e-12	1.87e-10
ENSG00000171643	S100Z	protein_coding	57.5096	0.757819	9.53e-12	1.88e-10
ENSG00000172673	THEMIS	protein_coding	391.037	-1.20537	9.56e-12	1.88e-10
ENSG00000100426	ZBED4	protein_coding	195.598	-0.438285	9.62e-12	1.89e-10
ENSG00000089159	PXN	protein_coding	4538.64	0.85296	9.62e-12	1.89e-10
ENSG00000163508	EOMES	protein_coding	310.134	-1.09475	9.65e-12	1.9e-10
ENSG00000138439	FAM117B	protein_coding	391.945	-0.851169	9.65e-12	1.9e-10
ENSG00000130775	THEMIS2	protein_coding	2655.72	0.828262	9.9e-12	1.94e-10
ENSG00000103353	UBFD1	protein_coding	207.227	-0.49185	9.92e-12	1.94e-10
ENSG00000089050	RBBP9	protein_coding	97.0301	-0.676404	1e-11	1.96e-10
ENSG00000030419	IKZF2	protein_coding	231.202	-1.40029	1.01e-11	1.98e-10
ENSG00000142875	PRKACB	protein_coding	935.299	-1.04733	1.02e-11	2e-10
ENSG00000273033	LINC02035	lincRNA	396.557	0.885783	1.03e-11	2.01e-10
ENSG00000177311	ZBTB38	protein_coding	527.365	-0.777747	1.03e-11	2.01e-10
ENSG00000023516	AKAP11	protein_coding	548.509	-0.884775	1.03e-11	2.01e-10
ENSG00000099860	GADD45B	protein_coding	355.87	1.01734	1.04e-11	2.03e-10
ENSG00000165490	DDIAS	protein_coding	93.2209	1.43707	1.05e-11	2.04e-10
ENSG00000040199	PHLPP2	protein_coding	92.6904	-0.997985	1.06e-11	2.06e-10
ENSG00000148175	STOM	protein_coding	1975.06	1.75324	1.06e-11	2.06e-10
ENSG00000175806	MSRA	protein_coding	163.033	1.14261	1.06e-11	2.06e-10
ENSG00000147400	CETN2	protein_coding	123.795	0.816875	1.09e-11	2.1e-10
ENSG00000163803	PLB1	protein_coding	376.315	1.66415	1.09e-11	2.1e-10
ENSG00000150527	CTAGE5	protein_coding	582.625	0.735284	1.09e-11	2.11e-10
ENSG00000145901	TNIP1	protein_coding	2138.53	0.801063	1.09e-11	2.11e-10
ENSG00000148356	LRSAM1	protein_coding	152.739	0.536354	1.1e-11	2.12e-10
ENSG00000159882	ZNF230	protein_coding	159.683	0.869439	1.1e-11	2.12e-10
ENSG00000176928	GCNT4	protein_coding	144.938	-1.47175	1.1e-11	2.12e-10
ENSG00000184432	COPB2	protein_coding	1288.41	0.612955	1.12e-11	2.16e-10
ENSG00000133065	SLC41A1	protein_coding	136.683	-0.929631	1.13e-11	2.17e-10
ENSG00000086288	NME8	protein_coding	105.998	1.365	1.13e-11	2.17e-10
ENSG00000188559	RALGAPA2	protein_coding	1035.8	1.13404	1.14e-11	2.18e-10
ENSG00000159348	CYB5R1	protein_coding	295.197	0.876769	1.15e-11	2.2e-10
ENSG00000107341	UBE2R2	protein_coding	2695.23	0.981184	1.16e-11	2.22e-10
ENSG00000166265	CYYR1	protein_coding	19.2797	3.21955	1.16e-11	2.23e-10
ENSG00000160654	CD3G	protein_coding	1063.57	-1.08255	1.17e-11	2.25e-10
ENSG00000116984	MTR	protein_coding	422.735	-0.943904	1.18e-11	2.26e-10
ENSG00000175538	KCNE3	protein_coding	1346.04	0.971531	1.19e-11	2.26e-10
ENSG00000183337	BCOR	protein_coding	332.708	-0.63517	1.19e-11	2.27e-10
ENSG00000204839	MROH6	protein_coding	30.5169	1.66486	1.2e-11	2.29e-10
ENSG00000158887	MPZ	protein_coding	51.3632	1.10172	1.21e-11	2.3e-10
ENSG00000224397	SMIM25	lincRNA	648.263	1.30812	1.22e-11	2.31e-10
ENSG00000169020	ATP5I	protein_coding	55.7569	0.976931	1.22e-11	2.31e-10
ENSG00000180953	ST20	protein_coding	363.937	1.13415	1.22e-11	2.32e-10
ENSG00000108788	MLX	protein_coding	570.079	0.585545	1.22e-11	2.32e-10
ENSG00000084731	KIF3C	protein_coding	121.7	1.29455	1.24e-11	2.34e-10
ENSG00000196367	TRRAP	protein_coding	581.535	-0.562636	1.24e-11	2.34e-10
ENSG00000095319	NUP188	protein_coding	234.926	-0.714372	1.24e-11	2.35e-10
ENSG00000247708	STX18-AS1	antisense	14.8786	-1.21824	1.27e-11	2.39e-10
ENSG00000005810	MYCBP2	protein_coding	1393.38	-0.611704	1.29e-11	2.43e-10
ENSG00000136925	TSTD2	protein_coding	130.739	-0.580488	1.31e-11	2.47e-10
ENSG00000198315	ZKSCAN8	protein_coding	484.762	-0.831162	1.31e-11	2.47e-10
ENSG00000135622	SEMA4F	protein_coding	36.0966	-0.905384	1.34e-11	2.51e-10
ENSG00000168827	GFM1	protein_coding	279.092	-0.533512	1.34e-11	2.52e-10
ENSG00000111653	ING4	protein_coding	204.559	0.425581	1.37e-11	2.57e-10
ENSG00000078246	TULP3	protein_coding	57.7746	-0.798887	1.37e-11	2.58e-10
ENSG00000085265	FCN1	protein_coding	7307.39	0.850298	1.38e-11	2.58e-10
ENSG00000017797	RALBP1	protein_coding	1715.43	0.761593	1.38e-11	2.58e-10
ENSG00000125744	RTN2	protein_coding	55.2386	1.01668	1.4e-11	2.63e-10
ENSG00000270959	LPP-AS2	antisense	18.0995	1.17797	1.41e-11	2.63e-10
ENSG00000173757	STAT5B	protein_coding	4868.28	0.834503	1.45e-11	2.7e-10
ENSG00000115825	PRKD3	protein_coding	479.037	-0.511847	1.46e-11	2.72e-10
ENSG00000256771	ZNF253	protein_coding	94.6767	-0.851454	1.47e-11	2.74e-10
ENSG00000136250	AOAH	protein_coding	1728.41	0.693863	1.47e-11	2.74e-10
ENSG00000196810	CTBP1-AS2	antisense	75.5427	-0.67348	1.5e-11	2.79e-10
ENSG00000103064	SLC7A6	protein_coding	796.159	-0.858041	1.56e-11	2.91e-10
ENSG00000117676	RPS6KA1	protein_coding	2104.27	0.824226	1.6e-11	2.96e-10
ENSG00000171223	JUNB	protein_coding	1248.27	1.15974	1.6e-11	2.96e-10
ENSG00000164970	FAM219A	protein_coding	160.388	0.518648	1.6e-11	2.97e-10
ENSG00000148468	FAM171A1	protein_coding	32.7956	-1.18689	1.6e-11	2.97e-10
ENSG00000255031	AP002807.1	antisense	132.879	0.850843	1.61e-11	2.99e-10
ENSG00000188785	ZNF548	protein_coding	198.619	-0.879487	1.66e-11	3.07e-10
ENSG00000133246	PRAM1	protein_coding	731.759	0.939286	1.66e-11	3.07e-10
ENSG00000140382	HMG20A	protein_coding	297.736	-0.466447	1.67e-11	3.08e-10
ENSG00000085563	ABCB1	protein_coding	121.058	-1.13775	1.69e-11	3.12e-10
ENSG00000013364	MVP	protein_coding	1600.09	0.865108	1.69e-11	3.12e-10
ENSG00000085721	RRN3	protein_coding	268.22	-0.639329	1.71e-11	3.16e-10
ENSG00000198851	CD3E	protein_coding	2522.34	-1.03537	1.72e-11	3.16e-10
ENSG00000119801	YPEL5	protein_coding	1248.15	0.741153	1.72e-11	3.16e-10
ENSG00000205133	TRIQK	protein_coding	249.938	1.30381	1.77e-11	3.25e-10
ENSG00000171827	ZNF570	protein_coding	69.5604	-0.693696	1.77e-11	3.25e-10
ENSG00000256683	ZNF350	protein_coding	211.18	0.635907	1.79e-11	3.28e-10
ENSG00000175606	TMEM70	protein_coding	127.482	0.910698	1.8e-11	3.29e-10
ENSG00000173744	AGFG1	protein_coding	1309.89	1.50083	1.82e-11	3.32e-10
ENSG00000100596	SPTLC2	protein_coding	1641.84	0.975095	1.83e-11	3.34e-10
ENSG00000028528	SNX1	protein_coding	1494.56	0.509561	1.86e-11	3.41e-10
ENSG00000078668	VDAC3	protein_coding	507.915	0.472485	1.88e-11	3.43e-10
ENSG00000133030	MPRIP	protein_coding	906.228	-0.837893	1.9e-11	3.46e-10
ENSG00000106803	SEC61B	protein_coding	212.069	0.627203	1.9e-11	3.46e-10
ENSG00000123700	KCNJ2	protein_coding	1708.7	1.26753	1.94e-11	3.54e-10
ENSG00000134058	CDK7	protein_coding	131.363	0.551992	1.96e-11	3.56e-10
ENSG00000121892	PDS5A	protein_coding	1146.01	-0.548477	1.97e-11	3.57e-10
ENSG00000094916	CBX5	protein_coding	603.481	-0.819149	1.99e-11	3.61e-10
ENSG00000166326	TRIM44	protein_coding	1052	-0.595001	2.01e-11	3.66e-10
ENSG00000163464	CXCR1	protein_coding	7264.61	1.20456	2.05e-11	3.71e-10
ENSG00000101191	DIDO1	protein_coding	865.952	-0.31716	2.06e-11	3.73e-10
ENSG00000143515	ATP8B2	protein_coding	828.96	-0.993297	2.07e-11	3.74e-10
ENSG00000090487	SPG21	protein_coding	1118.43	0.651463	2.08e-11	3.75e-10
ENSG00000105866	SP4	protein_coding	292.39	-0.795128	2.08e-11	3.75e-10
ENSG00000005075	POLR2J	protein_coding	78.4386	0.838499	2.08e-11	3.76e-10
ENSG00000165682	CLEC1B	protein_coding	41.8737	2.07989	2.09e-11	3.77e-10
ENSG00000144749	LRIG1	protein_coding	178.849	-0.979987	2.1e-11	3.79e-10
ENSG00000183495	EP400	protein_coding	550.766	-0.646189	2.12e-11	3.81e-10
ENSG00000198131	ZNF544	protein_coding	133.893	-0.682736	2.12e-11	3.81e-10
ENSG00000171862	PTEN	protein_coding	4900.52	1.19764	2.22e-11	3.99e-10
ENSG00000139132	FGD4	protein_coding	663.918	1.35911	2.27e-11	4.08e-10
ENSG00000129055	ANAPC13	protein_coding	300.41	0.664693	2.27e-11	4.08e-10
ENSG00000162894	FCMR	protein_coding	1023.62	-1.14157	2.29e-11	4.11e-10
ENSG00000129691	ASH2L	protein_coding	533.397	0.512429	2.3e-11	4.11e-10
ENSG00000173727	AP000769.1	transcribed_unprocessed_pseudogene	39.4532	1.05319	2.31e-11	4.14e-10
ENSG00000196968	FUT11	protein_coding	267.718	-0.60741	2.35e-11	4.21e-10
ENSG00000151657	KIN	protein_coding	213.366	0.572338	2.37e-11	4.23e-10
ENSG00000197324	LRP10	protein_coding	3960.74	0.913687	2.39e-11	4.26e-10
ENSG00000259677	AC027176.2	processed_pseudogene	1.5526	3.54488	2.4e-11	4.28e-10
ENSG00000149781	FERMT3	protein_coding	1059.53	0.914795	2.4e-11	4.28e-10
ENSG00000245532	NEAT1	lincRNA	7963.18	0.822287	2.43e-11	4.32e-10
ENSG00000122565	CBX3	protein_coding	812.201	0.723325	2.45e-11	4.36e-10
ENSG00000116030	SUMO1	protein_coding	559.469	0.753615	2.51e-11	4.46e-10
ENSG00000180304	OAZ2	protein_coding	2091.46	0.691627	2.54e-11	4.5e-10
ENSG00000121406	ZNF549	protein_coding	104.97	-0.857444	2.55e-11	4.53e-10
ENSG00000124243	BCAS4	protein_coding	93.4545	-1.12719	2.59e-11	4.59e-10
ENSG00000230492	AL049651.1	antisense	6.61188	2.12055	2.59e-11	4.59e-10
ENSG00000255221	CARD17	protein_coding	25.344	2.14018	2.63e-11	4.65e-10
ENSG00000150753	CCT5	protein_coding	969.89	0.506061	2.64e-11	4.66e-10
ENSG00000073737	DHRS9	protein_coding	459.995	1.92801	2.64e-11	4.67e-10
ENSG00000091436	MAP3K20	protein_coding	286.986	1.08487	2.67e-11	4.7e-10
ENSG00000162704	ARPC5	protein_coding	6873.53	1.06893	2.68e-11	4.72e-10
ENSG00000091157	WDR7	protein_coding	241.429	-0.5435	2.7e-11	4.76e-10
ENSG00000169826	CSGALNACT2	protein_coding	1339.49	1.30786	2.71e-11	4.78e-10
ENSG00000163636	PSMD6	protein_coding	558.979	0.642515	2.74e-11	4.81e-10
ENSG00000080839	RBL1	protein_coding	158.157	-0.74193	2.77e-11	4.86e-10
ENSG00000165801	ARHGEF40	protein_coding	768.092	1.1879	2.79e-11	4.89e-10
ENSG00000071553	ATP6AP1	protein_coding	651.248	0.713282	2.8e-11	4.91e-10
ENSG00000198934	MAGEE1	protein_coding	32.3462	-1.12475	2.82e-11	4.93e-10
ENSG00000165071	TMEM71	protein_coding	1709.47	0.93778	2.82e-11	4.94e-10
ENSG00000169180	XPO6	protein_coding	6728.3	0.943853	2.86e-11	5e-10
ENSG00000252908	RNU6-1003P	snRNA	5.24593	2.2346	2.86e-11	5e-10
ENSG00000171812	COL8A2	protein_coding	21.8082	1.18163	2.94e-11	5.13e-10
ENSG00000254999	BRK1	protein_coding	719.969	0.667472	2.94e-11	5.13e-10
ENSG00000108312	UBTF	protein_coding	1125.13	-0.343027	2.95e-11	5.14e-10
ENSG00000196154	S100A4	protein_coding	3329.49	0.814142	2.98e-11	5.19e-10
ENSG00000168374	ARF4	protein_coding	741.452	0.611484	2.99e-11	5.21e-10
ENSG00000101421	CHMP4B	protein_coding	1287.67	0.66092	3e-11	5.22e-10
ENSG00000129636	ITFG1	protein_coding	373.86	0.527474	3.01e-11	5.22e-10
ENSG00000155876	RRAGA	protein_coding	301.161	0.571977	3.04e-11	5.28e-10
ENSG00000169084	DHRSX	protein_coding	110.721	0.779869	3.04e-11	5.28e-10
ENSG00000196843	ARID5A	protein_coding	360.302	1.10741	3.08e-11	5.34e-10
ENSG00000105501	SIGLEC5	protein_coding	121.532	1.42703	3.08e-11	5.34e-10
ENSG00000131495	NDUFA2	protein_coding	90.5848	0.817587	3.12e-11	5.4e-10
ENSG00000102796	DHRS12	protein_coding	115.456	1.18274	3.18e-11	5.51e-10
ENSG00000124177	CHD6	protein_coding	428.102	-0.682773	3.19e-11	5.51e-10
ENSG00000188938	FAM120AOS	protein_coding	569.895	0.381644	3.21e-11	5.54e-10
ENSG00000054967	RELT	protein_coding	379.431	0.772971	3.23e-11	5.58e-10
ENSG00000099246	RAB18	protein_coding	688.785	0.886244	3.28e-11	5.65e-10
ENSG00000106605	BLVRA	protein_coding	181.923	0.820036	3.29e-11	5.66e-10
ENSG00000196943	NOP9	protein_coding	231.411	-0.414856	3.3e-11	5.68e-10
ENSG00000163125	RPRD2	protein_coding	626.297	-0.459362	3.31e-11	5.69e-10
ENSG00000128594	LRRC4	protein_coding	548.865	1.13934	3.35e-11	5.76e-10
ENSG00000189091	SF3B3	protein_coding	909.324	-0.589338	3.36e-11	5.76e-10
ENSG00000160908	ZNF394	protein_coding	417.915	0.351272	3.37e-11	5.78e-10
ENSG00000056277	ZNF280C	protein_coding	41.7416	-0.810486	3.41e-11	5.84e-10
ENSG00000268220	AC008040.5	antisense	23.8498	1.24477	3.44e-11	5.89e-10
ENSG00000080815	PSEN1	protein_coding	1771.54	0.667884	3.49e-11	5.96e-10
ENSG00000104915	STX10	protein_coding	338.889	0.890378	3.5e-11	5.98e-10
ENSG00000122490	PQLC1	protein_coding	149.731	0.898901	3.5e-11	5.98e-10
ENSG00000125485	DDX31	protein_coding	72.636	-0.80226	3.52e-11	6e-10
ENSG00000165661	QSOX2	protein_coding	133.582	-0.678166	3.53e-11	6.02e-10
ENSG00000186517	ARHGAP30	protein_coding	5757.21	0.586875	3.54e-11	6.03e-10
ENSG00000082512	TRAF5	protein_coding	517.371	-1.00478	3.55e-11	6.03e-10
ENSG00000167106	FAM102A	protein_coding	589.828	-1.18742	3.59e-11	6.1e-10
ENSG00000099204	ABLIM1	protein_coding	1486.32	-1.16067	3.6e-11	6.11e-10
ENSG00000198053	SIRPA	protein_coding	3041.33	0.952066	3.6e-11	6.11e-10
ENSG00000172086	KRCC1	protein_coding	247.489	0.860383	3.6e-11	6.11e-10
ENSG00000135047	CTSL	protein_coding	97.7584	1.27606	3.6e-11	6.11e-10
ENSG00000051009	FAM160A2	protein_coding	371.995	0.791421	3.62e-11	6.13e-10
ENSG00000238105	GOLGA2P5	transcribed_unprocessed_pseudogene	108.529	-0.974826	3.63e-11	6.14e-10
ENSG00000254789	AC073172.1	lincRNA	48.5532	2.76981	3.63e-11	6.14e-10
ENSG00000164951	PDP1	protein_coding	282.444	-0.568305	3.64e-11	6.14e-10
ENSG00000155561	NUP205	protein_coding	398.741	-0.710459	3.64e-11	6.14e-10
ENSG00000128908	INO80	protein_coding	335.157	-0.390521	3.67e-11	6.19e-10
ENSG00000107742	SPOCK2	protein_coding	1718.88	-1.06374	3.72e-11	6.28e-10
ENSG00000257923	CUX1	protein_coding	950.788	0.723234	3.73e-11	6.28e-10
ENSG00000265531	FCGR1CP	unprocessed_pseudogene	33.5259	2.71569	3.73e-11	6.28e-10
ENSG00000181444	ZNF467	protein_coding	427.244	1.19034	3.74e-11	6.28e-10
ENSG00000138107	ACTR1A	protein_coding	769.61	0.627938	3.78e-11	6.35e-10
ENSG00000035862	TIMP2	protein_coding	1895.65	0.949867	3.84e-11	6.44e-10
ENSG00000099337	KCNK6	protein_coding	373.443	0.530037	3.85e-11	6.45e-10
ENSG00000185482	STAC3	protein_coding	103.316	1.00725	3.85e-11	6.46e-10
ENSG00000172354	GNB2	protein_coding	1417.27	0.998572	3.96e-11	6.62e-10
ENSG00000129515	SNX6	protein_coding	864.111	0.740103	3.97e-11	6.64e-10
ENSG00000176422	SPRYD4	protein_coding	68.6643	-0.639353	4e-11	6.68e-10
ENSG00000187531	SIRT7	protein_coding	424.059	0.561745	4.01e-11	6.69e-10
ENSG00000064601	CTSA	protein_coding	1189.33	0.97369	4.03e-11	6.72e-10
ENSG00000122224	LY9	protein_coding	338.17	-1.01234	4.04e-11	6.73e-10
ENSG00000176597	B3GNT5	protein_coding	349.018	1.69063	4.06e-11	6.77e-10
ENSG00000179010	MRFAP1	protein_coding	1258.1	0.470138	4.15e-11	6.9e-10
ENSG00000243544	RN7SL172P	misc_RNA	37.8098	0.78867	4.15e-11	6.9e-10
ENSG00000143799	PARP1	protein_coding	1048.3	-0.69768	4.2e-11	6.98e-10
ENSG00000131238	PPT1	protein_coding	3829.51	0.949162	4.21e-11	6.99e-10
ENSG00000066654	THUMPD1	protein_coding	575.052	-0.600447	4.21e-11	6.99e-10
ENSG00000108953	YWHAE	protein_coding	1417.48	0.585843	4.24e-11	7.03e-10
ENSG00000011600	TYROBP	protein_coding	2178.12	1.011	4.27e-11	7.07e-10
ENSG00000143549	TPM3	protein_coding	6969.92	0.706409	4.27e-11	7.07e-10
ENSG00000106351	AGFG2	protein_coding	99.7174	-0.858371	4.28e-11	7.09e-10
ENSG00000163041	H3F3A	protein_coding	1032.2	1.00784	4.32e-11	7.15e-10
ENSG00000136305	CIDEB	protein_coding	317.651	0.82486	4.34e-11	7.17e-10
ENSG00000185825	BCAP31	protein_coding	743.599	0.681057	4.35e-11	7.18e-10
ENSG00000241839	PLEKHO2	protein_coding	1463.12	0.927808	4.37e-11	7.2e-10
ENSG00000100906	NFKBIA	protein_coding	1211.71	0.857017	4.38e-11	7.21e-10
ENSG00000179222	MAGED1	protein_coding	141.549	-0.798393	4.39e-11	7.22e-10
ENSG00000158470	B4GALT5	protein_coding	2095.31	1.2592	4.39e-11	7.22e-10
ENSG00000112118	MCM3	protein_coding	339.047	-0.680218	4.41e-11	7.24e-10
ENSG00000004139	SARM1	protein_coding	146.805	-0.794737	4.44e-11	7.29e-10
ENSG00000168297	PXK	protein_coding	778.414	0.970901	4.44e-11	7.29e-10
ENSG00000143753	DEGS1	protein_coding	742.469	0.692216	4.44e-11	7.29e-10
ENSG00000116127	ALMS1	protein_coding	181.236	-0.843542	4.47e-11	7.33e-10
ENSG00000174989	FBXW8	protein_coding	82.9591	-0.809635	4.5e-11	7.36e-10
ENSG00000111837	MAK	protein_coding	282.295	1.49452	4.5e-11	7.36e-10
ENSG00000145414	NAF1	protein_coding	55.8266	-0.66233	4.58e-11	7.48e-10
ENSG00000117174	ZNHIT6	protein_coding	204.799	-0.818791	4.61e-11	7.53e-10
ENSG00000112195	TREML2	protein_coding	671.207	0.979261	4.71e-11	7.68e-10
ENSG00000107566	ERLIN1	protein_coding	394.787	1.49452	4.73e-11	7.71e-10
ENSG00000125977	EIF2S2	protein_coding	457.099	0.583698	4.75e-11	7.73e-10
ENSG00000138600	SPPL2A	protein_coding	925.654	0.768941	4.8e-11	7.81e-10
ENSG00000138796	HADH	protein_coding	125.206	-0.741851	4.8e-11	7.81e-10
ENSG00000120910	PPP3CC	protein_coding	267.214	-0.700823	4.81e-11	7.83e-10
ENSG00000158711	ELK4	protein_coding	965.738	-0.793292	4.9e-11	7.96e-10
ENSG00000136869	TLR4	protein_coding	4057.74	1.2292	4.92e-11	7.98e-10
ENSG00000132436	FIGNL1	protein_coding	56.9866	-1.07051	4.94e-11	8.01e-10
ENSG00000186416	NKRF	protein_coding	135.564	-0.67676	4.95e-11	8.02e-10
ENSG00000158793	NIT1	protein_coding	171.447	0.540876	4.96e-11	8.03e-10
ENSG00000100462	PRMT5	protein_coding	295.227	0.880443	5.03e-11	8.14e-10
ENSG00000102580	DNAJC3	protein_coding	1583.63	0.957319	5.04e-11	8.15e-10
ENSG00000152465	NMT2	protein_coding	234.842	-0.991068	5.05e-11	8.15e-10
ENSG00000140740	UQCRC2	protein_coding	594.097	0.380802	5.11e-11	8.25e-10
ENSG00000115339	GALNT3	protein_coding	440.71	1.17503	5.11e-11	8.25e-10
ENSG00000183578	TNFAIP8L3	protein_coding	7.3036	5.50321	5.16e-11	8.32e-10
ENSG00000168685	IL7R	protein_coding	5883.22	-1.25466	5.2e-11	8.37e-10
ENSG00000135372	NAT10	protein_coding	331.62	-0.713268	5.2e-11	8.37e-10
ENSG00000078699	CBFA2T2	protein_coding	286.505	-0.547994	5.23e-11	8.4e-10
ENSG00000069667	RORA	protein_coding	892.536	-1.22497	5.25e-11	8.44e-10
ENSG00000111144	LTA4H	protein_coding	3498.08	1.11068	5.31e-11	8.52e-10
ENSG00000077420	APBB1IP	protein_coding	5430.91	1.02531	5.34e-11	8.57e-10
ENSG00000111911	HINT3	protein_coding	309.21	0.736359	5.35e-11	8.57e-10
ENSG00000100330	MTMR3	protein_coding	2097.61	0.813003	5.37e-11	8.6e-10
ENSG00000116991	SIPA1L2	protein_coding	419.491	1.61641	5.45e-11	8.72e-10
ENSG00000104228	TRIM35	protein_coding	173.637	-0.497293	5.52e-11	8.82e-10
ENSG00000187837	HIST1H1C	protein_coding	175.373	1.34191	5.54e-11	8.86e-10
ENSG00000250069	AC011379.1	sense_intronic	5.65783	2.36084	5.55e-11	8.86e-10
ENSG00000100425	BRD1	protein_coding	382.029	-0.413598	5.61e-11	8.96e-10
ENSG00000138613	APH1B	protein_coding	378.338	0.791472	5.63e-11	8.98e-10
ENSG00000103496	STX4	protein_coding	389.05	0.515787	5.64e-11	8.98e-10
ENSG00000072858	SIDT1	protein_coding	217.447	-0.989953	5.66e-11	9.01e-10
ENSG00000236088	COX10-AS1	processed_transcript	33.4968	-0.902289	5.66e-11	9.01e-10
ENSG00000110448	CD5	protein_coding	477.629	-1.12429	5.68e-11	9.03e-10
ENSG00000198455	ZXDB	protein_coding	108.767	-0.821913	5.69e-11	9.03e-10
ENSG00000067334	DNTTIP2	protein_coding	366.307	0.756504	5.71e-11	9.05e-10
ENSG00000159433	STARD9	protein_coding	66.1373	-1.12492	5.78e-11	9.16e-10
ENSG00000228302	AL512770.1	antisense	6.36363	2.31945	5.81e-11	9.2e-10
ENSG00000177628	GBA	protein_coding	287.606	0.963893	5.92e-11	9.37e-10
ENSG00000179241	LDLRAD3	protein_coding	46.3072	0.981883	6.1e-11	9.65e-10
ENSG00000164733	CTSB	protein_coding	3633.54	0.806983	6.23e-11	9.85e-10
ENSG00000169902	TPST1	protein_coding	106.311	1.66631	6.28e-11	9.92e-10
ENSG00000132623	ANKEF1	protein_coding	44.7335	-1.03574	6.33e-11	9.99e-10
ENSG00000107104	KANK1	protein_coding	68.3727	-1.56618	6.35e-11	1e-09
ENSG00000079385	CEACAM1	protein_coding	944.864	2.26467	6.38e-11	1.01e-09
ENSG00000137869	CYP19A1	protein_coding	5.366	5.49782	6.42e-11	1.01e-09
ENSG00000167460	TPM4	protein_coding	2620.84	0.768976	6.42e-11	1.01e-09
ENSG00000173083	HPSE	protein_coding	724.686	0.936443	6.44e-11	1.01e-09
ENSG00000226564	FTH1P20	processed_pseudogene	7.5876	1.29626	6.49e-11	1.02e-09
ENSG00000084234	APLP2	protein_coding	5608.21	0.686255	6.5e-11	1.02e-09
ENSG00000254470	AP5B1	protein_coding	670.121	1.00286	6.5e-11	1.02e-09
ENSG00000130382	MLLT1	protein_coding	535.716	1.00158	6.67e-11	1.05e-09
ENSG00000103035	PSMD7	protein_coding	558.17	0.481227	6.77e-11	1.06e-09
ENSG00000135083	CCNJL	protein_coding	609.748	1.1804	6.78e-11	1.06e-09
ENSG00000198843	SELENOT	protein_coding	758.205	1.0118	6.78e-11	1.06e-09
ENSG00000134324	LPIN1	protein_coding	441.551	-0.759306	6.85e-11	1.07e-09
ENSG00000083123	BCKDHB	protein_coding	66.1592	-0.844567	6.9e-11	1.08e-09
ENSG00000135049	AGTPBP1	protein_coding	1680.8	1.14767	6.9e-11	1.08e-09
ENSG00000115365	LANCL1	protein_coding	278.239	-0.779525	6.94e-11	1.08e-09
ENSG00000135655	USP15	protein_coding	3946.42	0.850008	7.22e-11	1.12e-09
ENSG00000120885	CLU	protein_coding	951.734	1.75786	7.34e-11	1.14e-09
ENSG00000198060	44625	protein_coding	359.549	0.834218	7.38e-11	1.15e-09
ENSG00000240891	PLCXD2	protein_coding	114.568	-0.976137	7.39e-11	1.15e-09
ENSG00000100522	GNPNAT1	protein_coding	109.921	-0.616128	7.4e-11	1.15e-09
ENSG00000127995	CASD1	protein_coding	208.201	-0.828593	7.5e-11	1.16e-09
ENSG00000235568	NFAM1	protein_coding	3750.82	0.965457	7.51e-11	1.16e-09
ENSG00000270277	AC009948.3	antisense	62.7063	1.24354	7.52e-11	1.17e-09
ENSG00000118217	ATF6	protein_coding	1321.88	0.816606	7.58e-11	1.17e-09
ENSG00000128383	APOBEC3A	protein_coding	1832.11	1.23404	7.76e-11	1.2e-09
ENSG00000124374	PAIP2B	protein_coding	57.5162	-1.05382	7.83e-11	1.21e-09
ENSG00000214975	PPIAP29	processed_pseudogene	9.39741	1.7921	7.95e-11	1.23e-09
ENSG00000156467	UQCRB	protein_coding	191.043	0.904678	8.05e-11	1.24e-09
ENSG00000161048	NAPEPLD	protein_coding	123.876	-0.655421	8.06e-11	1.24e-09
ENSG00000164151	ICE1	protein_coding	464.387	-0.514168	8.1e-11	1.25e-09
ENSG00000179840	PIK3CD-AS1	antisense	20.6791	1.57088	8.19e-11	1.26e-09
ENSG00000178935	ZNF552	protein_coding	180.304	0.674998	8.2e-11	1.26e-09
ENSG00000168283	BMI1	protein_coding	230.452	-0.748932	8.26e-11	1.27e-09
ENSG00000116670	MAD2L2	protein_coding	77.8846	0.848417	8.28e-11	1.27e-09
ENSG00000167676	PLIN4	protein_coding	135.239	1.40377	8.29e-11	1.27e-09
ENSG00000198879	SFMBT2	protein_coding	223.773	-0.695044	8.45e-11	1.3e-09
ENSG00000185168	LINC00482	lincRNA	13.0576	1.66047	8.6e-11	1.32e-09
ENSG00000149970	CNKSR2	protein_coding	32.0242	-1.20118	8.6e-11	1.32e-09
ENSG00000120705	ETF1	protein_coding	769.96	0.556738	8.77e-11	1.34e-09
ENSG00000127152	BCL11B	protein_coding	1134.83	-1.17348	8.79e-11	1.35e-09
ENSG00000145375	SPATA5	protein_coding	72.8301	-0.802537	8.81e-11	1.35e-09
ENSG00000121797	CCRL2	protein_coding	48.2048	1.03564	8.88e-11	1.36e-09
ENSG00000231160	KLF3-AS1	processed_transcript	26.4752	-1.28942	8.94e-11	1.36e-09
ENSG00000165733	BMS1	protein_coding	336.115	-0.640471	9.02e-11	1.38e-09
ENSG00000116266	STXBP3	protein_coding	1084.85	0.826973	9.05e-11	1.38e-09
ENSG00000189362	NEMP2	protein_coding	77.4251	-0.868933	9.16e-11	1.39e-09
ENSG00000174206	C12orf66	protein_coding	59.3264	-0.772091	9.17e-11	1.4e-09
ENSG00000079739	PGM1	protein_coding	275.644	0.77	9.2e-11	1.4e-09
ENSG00000115520	COQ10B	protein_coding	325.527	0.813843	9.21e-11	1.4e-09
ENSG00000167851	CD300A	protein_coding	1505.24	0.798196	9.36e-11	1.42e-09
ENSG00000174130	TLR6	protein_coding	1475.23	0.867523	9.46e-11	1.44e-09
ENSG00000150768	DLAT	protein_coding	181.421	-0.547193	9.59e-11	1.45e-09
ENSG00000141526	SLC16A3	protein_coding	964.228	1.21418	9.6e-11	1.46e-09
ENSG00000120458	MSANTD2	protein_coding	143.581	-0.805409	9.63e-11	1.46e-09
ENSG00000157017	GHRL	protein_coding	53.4315	1.29096	9.64e-11	1.46e-09
ENSG00000204104	TRAF3IP1	protein_coding	69.7383	-0.587706	9.68e-11	1.46e-09
ENSG00000179240	AP002360.1	protein_coding	15.8371	-1.19795	9.68e-11	1.46e-09
ENSG00000196923	PDLIM7	protein_coding	542.213	1.15753	9.73e-11	1.47e-09
ENSG00000168763	CNNM3	protein_coding	168.078	-0.576075	9.75e-11	1.47e-09
ENSG00000078687	TNRC6C	protein_coding	530.355	-0.509929	9.77e-11	1.47e-09
ENSG00000111530	CAND1	protein_coding	728.598	-0.499986	9.81e-11	1.48e-09
ENSG00000169230	PRELID1	protein_coding	719.7	0.76394	9.84e-11	1.48e-09
ENSG00000168421	RHOH	protein_coding	377.278	-0.727618	9.86e-11	1.48e-09
ENSG00000172508	CARNS1	protein_coding	34.104	-1.04859	9.94e-11	1.49e-09
ENSG00000163736	PPBP	protein_coding	865.128	2.23347	9.99e-11	1.5e-09
ENSG00000186407	CD300E	protein_coding	1398.09	0.749428	1e-10	1.5e-09
ENSG00000197405	C5AR1	protein_coding	4930.53	1.00652	1.01e-10	1.52e-09
ENSG00000147138	GPR174	protein_coding	353.371	-1.21693	1.02e-10	1.52e-09
ENSG00000167555	ZNF528	protein_coding	100.698	-0.967285	1.02e-10	1.53e-09
ENSG00000138767	CNOT6L	protein_coding	1266.39	-0.546471	1.02e-10	1.53e-09
ENSG00000093144	ECHDC1	protein_coding	425.433	0.601948	1.02e-10	1.53e-09
ENSG00000112996	MRPS30	protein_coding	182.977	-0.530929	1.03e-10	1.54e-09
ENSG00000130856	ZNF236	protein_coding	138.411	-0.592173	1.03e-10	1.54e-09
ENSG00000111412	C12orf49	protein_coding	375.333	-0.295339	1.04e-10	1.55e-09
ENSG00000133805	AMPD3	protein_coding	585.014	0.87706	1.04e-10	1.55e-09
ENSG00000163710	PCOLCE2	protein_coding	8.64683	3.90601	1.04e-10	1.55e-09
ENSG00000068024	HDAC4	protein_coding	682.809	0.977289	1.05e-10	1.57e-09
ENSG00000108424	KPNB1	protein_coding	5018.27	0.674975	1.06e-10	1.58e-09
ENSG00000064651	SLC12A2	protein_coding	92.0016	-0.824453	1.06e-10	1.58e-09
ENSG00000114648	KLHL18	protein_coding	284.677	0.426412	1.06e-10	1.58e-09
ENSG00000247626	MARS2	protein_coding	45.8378	-0.844853	1.09e-10	1.61e-09
ENSG00000164164	OTUD4	protein_coding	437.956	-0.610674	1.09e-10	1.62e-09
ENSG00000117115	PADI2	protein_coding	3035.16	1.4465	1.1e-10	1.63e-09
ENSG00000187676	B3GLCT	protein_coding	55.4637	-0.867674	1.11e-10	1.64e-09
ENSG00000169570	DTWD2	protein_coding	37.7339	-0.809352	1.12e-10	1.66e-09
ENSG00000267940	AC022762.2	lincRNA	48.7919	0.827684	1.13e-10	1.67e-09
ENSG00000256745	AP002784.2	processed_pseudogene	12.0738	1.40349	1.13e-10	1.68e-09
ENSG00000032219	ARID4A	protein_coding	1406.99	0.650162	1.14e-10	1.68e-09
ENSG00000188042	ARL4C	protein_coding	1518.28	-0.895725	1.14e-10	1.69e-09
ENSG00000109685	NSD2	protein_coding	280.727	-0.546965	1.15e-10	1.69e-09
ENSG00000023330	ALAS1	protein_coding	337.641	0.649293	1.15e-10	1.69e-09
ENSG00000184271	POU6F1	protein_coding	102.421	-0.99562	1.16e-10	1.71e-09
ENSG00000086758	HUWE1	protein_coding	1201.75	-0.524205	1.19e-10	1.75e-09
ENSG00000174837	ADGRE1	protein_coding	605.008	1.50054	1.2e-10	1.77e-09
ENSG00000002919	SNX11	protein_coding	372.13	0.712191	1.21e-10	1.78e-09
ENSG00000070495	JMJD6	protein_coding	260.54	0.728131	1.21e-10	1.78e-09
ENSG00000131844	MCCC2	protein_coding	272.146	-0.597843	1.22e-10	1.78e-09
ENSG00000172775	FAM192A	protein_coding	1201.99	0.358876	1.22e-10	1.79e-09
ENSG00000188305	C19orf35	protein_coding	144.22	1.17223	1.23e-10	1.8e-09
ENSG00000253320	AZIN1-AS1	antisense	94.7882	1.01211	1.23e-10	1.8e-09
ENSG00000143158	MPC2	protein_coding	181.74	0.590618	1.23e-10	1.8e-09
ENSG00000140367	UBE2Q2	protein_coding	313.283	-0.523923	1.26e-10	1.84e-09
ENSG00000138449	SLC40A1	protein_coding	1502.18	1.11112	1.26e-10	1.84e-09
ENSG00000164323	CFAP97	protein_coding	289.926	-0.927817	1.27e-10	1.85e-09
ENSG00000129465	RIPK3	protein_coding	171.674	0.795622	1.28e-10	1.86e-09
ENSG00000168894	RNF181	protein_coding	122.396	0.862925	1.29e-10	1.88e-09
ENSG00000187790	FANCM	protein_coding	47.1726	-0.876635	1.29e-10	1.88e-09
ENSG00000109452	INPP4B	protein_coding	512.477	-1.27247	1.3e-10	1.89e-09
ENSG00000154957	ZNF18	protein_coding	169.124	0.501424	1.3e-10	1.89e-09
ENSG00000255197	AC090559.1	antisense	212.166	0.778017	1.31e-10	1.9e-09
ENSG00000153250	RBMS1	protein_coding	2156.47	0.938911	1.31e-10	1.91e-09
ENSG00000133131	MORC4	protein_coding	58.488	-0.986594	1.33e-10	1.92e-09
ENSG00000127824	TUBA4A	protein_coding	846.835	0.842408	1.33e-10	1.93e-09
ENSG00000184083	FAM120C	protein_coding	58.0576	-0.924713	1.33e-10	1.93e-09
ENSG00000111605	CPSF6	protein_coding	719.829	-0.53922	1.36e-10	1.96e-09
ENSG00000109323	MANBA	protein_coding	835.666	0.564681	1.36e-10	1.98e-09
ENSG00000142207	URB1	protein_coding	128.322	-0.84922	1.37e-10	1.99e-09
ENSG00000044446	PHKA2	protein_coding	564.965	0.690135	1.39e-10	2.01e-09
ENSG00000075785	RAB7A	protein_coding	4126.46	0.795659	1.39e-10	2.01e-09
ENSG00000277246	AL157762.1	sense_intronic	6.07633	1.46299	1.4e-10	2.02e-09
ENSG00000076685	NT5C2	protein_coding	2155.19	0.771875	1.41e-10	2.03e-09
ENSG00000111237	VPS29	protein_coding	620.963	0.551885	1.41e-10	2.03e-09
ENSG00000112992	NNT	protein_coding	416.671	-0.435197	1.42e-10	2.04e-09
ENSG00000006327	TNFRSF12A	protein_coding	8.17052	1.17909	1.42e-10	2.05e-09
ENSG00000261662	AL359752.1	sense_overlapping	36.3132	0.836638	1.44e-10	2.07e-09
ENSG00000197694	SPTAN1	protein_coding	1706.24	-0.646732	1.44e-10	2.07e-09
ENSG00000164024	METAP1	protein_coding	328.399	-0.432224	1.44e-10	2.07e-09
ENSG00000105339	DENND3	protein_coding	3306.03	0.866758	1.44e-10	2.07e-09
ENSG00000068400	GRIPAP1	protein_coding	540.522	0.461568	1.45e-10	2.08e-09
ENSG00000278864	AC055811.4	TEC	22.1836	-1.11674	1.45e-10	2.08e-09
ENSG00000156127	BATF	protein_coding	60.1794	1.25308	1.46e-10	2.09e-09
ENSG00000174125	TLR1	protein_coding	2174.83	0.998676	1.46e-10	2.09e-09
ENSG00000138777	PPA2	protein_coding	150.074	0.738865	1.51e-10	2.16e-09
ENSG00000112941	PAPD7	protein_coding	258.14	-0.522741	1.52e-10	2.17e-09
ENSG00000140941	MAP1LC3B	protein_coding	1568.95	0.754945	1.52e-10	2.17e-09
ENSG00000090316	MAEA	protein_coding	757.603	0.680092	1.53e-10	2.19e-09
ENSG00000140564	FURIN	protein_coding	1048.59	0.892782	1.55e-10	2.2e-09
ENSG00000273076	AL021707.7	antisense	20.0778	1.42028	1.55e-10	2.21e-09
ENSG00000058600	POLR3E	protein_coding	224.536	-0.668401	1.56e-10	2.22e-09
ENSG00000166333	ILK	protein_coding	940.166	0.688173	1.57e-10	2.23e-09
ENSG00000078053	AMPH	protein_coding	7.08974	3.58651	1.57e-10	2.23e-09
ENSG00000139083	ETV6	protein_coding	1248.49	0.653041	1.58e-10	2.25e-09
ENSG00000138785	INTS12	protein_coding	130.701	0.465217	1.58e-10	2.25e-09
ENSG00000197223	C1D	protein_coding	140.901	0.865949	1.59e-10	2.25e-09
ENSG00000141505	ASGR1	protein_coding	39.0578	1.34062	1.6e-10	2.27e-09
ENSG00000153563	CD8A	protein_coding	1120.37	-1.16662	1.6e-10	2.27e-09
ENSG00000243660	ZNF487	protein_coding	87.4249	0.824031	1.63e-10	2.3e-09
ENSG00000263001	GTF2I	protein_coding	286.762	-0.63578	1.64e-10	2.33e-09
ENSG00000173706	HEG1	protein_coding	198.749	-0.882626	1.65e-10	2.34e-09
ENSG00000234389	AC007278.1	sense_intronic	167.377	2.06973	1.65e-10	2.34e-09
ENSG00000204519	ZNF551	protein_coding	86.7543	-0.845604	1.66e-10	2.35e-09
ENSG00000150681	RGS18	protein_coding	1343.43	1.13649	1.71e-10	2.41e-09
ENSG00000161526	SAP30BP	protein_coding	627.829	0.403565	1.71e-10	2.42e-09
ENSG00000160991	ORAI2	protein_coding	1175.71	0.927644	1.72e-10	2.42e-09
ENSG00000164038	SLC9B2	protein_coding	55.0407	-0.779785	1.73e-10	2.44e-09
ENSG00000146243	IRAK1BP1	protein_coding	24.7267	-1.0376	1.75e-10	2.46e-09
ENSG00000181458	TMEM45A	protein_coding	3.73504	2.4847	1.8e-10	2.54e-09
ENSG00000116017	ARID3A	protein_coding	618.182	0.80794	1.81e-10	2.54e-09
ENSG00000118113	MMP8	protein_coding	214.264	2.61902	1.81e-10	2.55e-09
ENSG00000008405	CRY1	protein_coding	114.895	-0.714308	1.83e-10	2.58e-09
ENSG00000279191	AC068491.4	TEC	11.0854	1.757	1.85e-10	2.6e-09
ENSG00000071794	HLTF	protein_coding	149.576	-0.856851	1.86e-10	2.61e-09
ENSG00000163539	CLASP2	protein_coding	364.801	-0.477273	1.88e-10	2.63e-09
ENSG00000101882	NKAP	protein_coding	291.173	0.562529	1.89e-10	2.65e-09
ENSG00000160439	RDH13	protein_coding	45.128	-0.970836	1.91e-10	2.68e-09
ENSG00000099377	HSD3B7	protein_coding	14.9852	1.67368	1.91e-10	2.68e-09
ENSG00000101152	DNAJC5	protein_coding	1140.67	0.684856	1.92e-10	2.69e-09
ENSG00000159840	ZYX	protein_coding	3253.63	1.02872	1.94e-10	2.71e-09
ENSG00000115661	STK16	protein_coding	103.722	0.775547	1.94e-10	2.71e-09
ENSG00000154845	PPP4R1	protein_coding	1602.95	0.942209	1.95e-10	2.72e-09
ENSG00000139832	RAB20	protein_coding	74.0578	1.42174	1.95e-10	2.72e-09
ENSG00000136231	IGF2BP3	protein_coding	39.6691	1.72271	1.97e-10	2.74e-09
ENSG00000264304	AC024267.3	antisense	4.18176	2.52251	1.97e-10	2.75e-09
ENSG00000143653	SCCPDH	protein_coding	90.3336	0.849428	2e-10	2.78e-09
ENSG00000166881	NEMP1	protein_coding	218.255	-0.839678	2.01e-10	2.79e-09
ENSG00000070269	TMEM260	protein_coding	394.311	1.23146	2.01e-10	2.79e-09
ENSG00000072736	NFATC3	protein_coding	925.229	-0.513253	2.03e-10	2.82e-09
ENSG00000044115	CTNNA1	protein_coding	1140.42	0.810827	2.03e-10	2.82e-09
ENSG00000144645	OSBPL10	protein_coding	78.3361	-1.42621	2.04e-10	2.83e-09
ENSG00000239265	CLRN1-AS1	antisense	8.74001	4.53906	2.06e-10	2.86e-09
ENSG00000144802	NFKBIZ	protein_coding	1048.7	0.821092	2.09e-10	2.89e-09
ENSG00000037757	MRI1	protein_coding	138.633	-0.587139	2.1e-10	2.91e-09
ENSG00000156521	TYSND1	protein_coding	96.5479	-0.742788	2.11e-10	2.92e-09
ENSG00000136040	PLXNC1	protein_coding	6900.7	1.09122	2.12e-10	2.94e-09
ENSG00000161217	PCYT1A	protein_coding	1408.75	0.864529	2.13e-10	2.94e-09
ENSG00000237803	LINC00211	lincRNA	82.9962	1.50545	2.13e-10	2.95e-09
ENSG00000169432	SCN9A	protein_coding	39.0085	1.86366	2.15e-10	2.96e-09
ENSG00000056558	TRAF1	protein_coding	480.778	-0.753207	2.15e-10	2.97e-09
ENSG00000124224	PPP4R1L	transcribed_unprocessed_pseudogene	258.163	0.754387	2.16e-10	2.97e-09
ENSG00000275395	FCGBP	protein_coding	43.6804	-1.61677	2.17e-10	2.99e-09
ENSG00000070371	CLTCL1	protein_coding	58.7646	1.09316	2.17e-10	2.99e-09
ENSG00000236525	AC007278.2	sense_intronic	48.443	1.91567	2.18e-10	2.99e-09
ENSG00000266970	AC061992.1	lincRNA	5.52506	2.65361	2.18e-10	3e-09
ENSG00000138095	LRPPRC	protein_coding	645.651	-0.669492	2.19e-10	3e-09
ENSG00000267152	AC093227.1	lincRNA	41.9453	-0.949498	2.19e-10	3e-09
ENSG00000148180	GSN	protein_coding	1063.31	0.929645	2.19e-10	3.01e-09
ENSG00000164609	SLU7	protein_coding	816.227	0.625889	2.21e-10	3.02e-09
ENSG00000196663	TECPR2	protein_coding	1035.15	1.01645	2.22e-10	3.04e-09
ENSG00000259182	AC019254.1	lincRNA	5.3444	2.2068	2.22e-10	3.04e-09
ENSG00000165630	PRPF18	protein_coding	50.3459	0.827946	2.24e-10	3.06e-09
ENSG00000163737	PF4	protein_coding	336.404	1.71405	2.24e-10	3.07e-09
ENSG00000161298	ZNF382	protein_coding	50.7335	-0.927138	2.27e-10	3.1e-09
ENSG00000167065	DUSP18	protein_coding	230.079	0.772992	2.27e-10	3.1e-09
ENSG00000120899	PTK2B	protein_coding	2491.73	0.649141	2.28e-10	3.1e-09
ENSG00000113141	IK	protein_coding	1506.23	0.364227	2.3e-10	3.14e-09
ENSG00000113838	TBCCD1	protein_coding	68.9701	-0.600615	2.32e-10	3.16e-09
ENSG00000147130	ZMYM3	protein_coding	156.374	-0.728276	2.32e-10	3.16e-09
ENSG00000151136	BTBD11	protein_coding	111.604	-0.975371	2.35e-10	3.19e-09
ENSG00000175455	CCDC14	protein_coding	240.905	-0.859275	2.36e-10	3.2e-09
ENSG00000125630	POLR1B	protein_coding	194.519	-0.70442	2.37e-10	3.21e-09
ENSG00000134900	TPP2	protein_coding	753.583	-0.610551	2.38e-10	3.24e-09
ENSG00000261269	AC093278.2	sense_overlapping	29.7915	1.25905	2.39e-10	3.24e-09
ENSG00000067182	TNFRSF1A	protein_coding	2983.63	0.855863	2.41e-10	3.27e-09
ENSG00000285966	#N/A	#N/A	16.5144	1.63513	2.46e-10	3.34e-09
ENSG00000213186	TRIM59	protein_coding	77.3863	-0.8362	2.54e-10	3.44e-09
ENSG00000114739	ACVR2B	protein_coding	73.5204	-1.1314	2.55e-10	3.45e-09
ENSG00000153944	MSI2	protein_coding	530.838	-0.612242	2.56e-10	3.46e-09
ENSG00000197771	MCMBP	protein_coding	1130.79	0.602261	2.57e-10	3.47e-09
ENSG00000165929	TC2N	protein_coding	832.475	-1.07809	2.58e-10	3.48e-09
ENSG00000197969	VPS13A	protein_coding	415.273	-0.825919	2.58e-10	3.48e-09
ENSG00000135749	PCNX2	protein_coding	188.62	-0.865323	2.59e-10	3.49e-09
ENSG00000138795	LEF1	protein_coding	1248.42	-1.32081	2.59e-10	3.5e-09
ENSG00000188897	AC099489.1	protein_coding	292.338	1.21099	2.6e-10	3.5e-09
ENSG00000100031	GGT1	protein_coding	50.3541	1.18547	2.61e-10	3.51e-09
ENSG00000036549	ZZZ3	protein_coding	244.521	-0.748588	2.63e-10	3.54e-09
ENSG00000111275	ALDH2	protein_coding	560.04	0.969142	2.64e-10	3.55e-09
ENSG00000158769	F11R	protein_coding	1191.87	0.723691	2.65e-10	3.56e-09
ENSG00000281162	AC005035.1	lincRNA	235.511	1.64948	2.66e-10	3.57e-09
ENSG00000106086	PLEKHA8	protein_coding	100.787	-0.559163	2.66e-10	3.57e-09
ENSG00000148606	POLR3A	protein_coding	194.049	-0.442048	2.67e-10	3.58e-09
ENSG00000010810	FYN	protein_coding	1676.64	-0.541441	2.69e-10	3.61e-09
ENSG00000104490	NCALD	protein_coding	151.44	-0.938774	2.7e-10	3.61e-09
ENSG00000130598	TNNI2	protein_coding	27.0049	1.24632	2.7e-10	3.61e-09
ENSG00000185973	TMLHE	protein_coding	75.6131	0.924972	2.71e-10	3.62e-09
ENSG00000126858	RHOT1	protein_coding	575.417	0.832378	2.71e-10	3.63e-09
ENSG00000221823	PPP3R1	protein_coding	1498.8	0.723105	2.72e-10	3.63e-09
ENSG00000073921	PICALM	protein_coding	6584.35	0.747329	2.74e-10	3.65e-09
ENSG00000117859	OSBPL9	protein_coding	776.041	0.734574	2.76e-10	3.68e-09
ENSG00000144791	LIMD1	protein_coding	464.746	-0.512258	2.76e-10	3.68e-09
ENSG00000142634	EFHD2	protein_coding	3615.91	0.855099	2.79e-10	3.72e-09
ENSG00000140718	FTO	protein_coding	225.264	-0.676416	2.8e-10	3.72e-09
ENSG00000092470	WDR76	protein_coding	70.0043	-0.86982	2.8e-10	3.72e-09
ENSG00000172915	NBEA	protein_coding	21.1739	-1.27036	2.81e-10	3.73e-09
ENSG00000164241	C5orf63	protein_coding	54.2288	-0.911245	2.82e-10	3.75e-09
ENSG00000175322	ZNF519	protein_coding	31.45	-1.02113	2.86e-10	3.79e-09
ENSG00000179335	CLK3	protein_coding	653.361	0.407486	2.86e-10	3.8e-09
ENSG00000198042	MAK16	protein_coding	150.259	-0.64185	2.87e-10	3.8e-09
ENSG00000184613	NELL2	protein_coding	468.641	-1.44719	2.87e-10	3.8e-09
ENSG00000106608	URGCP	protein_coding	116	-0.603796	2.91e-10	3.85e-09
ENSG00000119927	GPAM	protein_coding	58.703	-0.809898	2.92e-10	3.87e-09
ENSG00000107779	BMPR1A	protein_coding	41.0573	-0.96497	2.94e-10	3.88e-09
ENSG00000100266	PACSIN2	protein_coding	1696.08	0.806503	2.96e-10	3.91e-09
ENSG00000132953	XPO4	protein_coding	312.218	-0.794154	2.96e-10	3.91e-09
ENSG00000099985	OSM	protein_coding	30.2444	1.94159	2.97e-10	3.92e-09
ENSG00000170190	SLC16A5	protein_coding	114.832	0.766557	2.98e-10	3.94e-09
ENSG00000135913	USP37	protein_coding	191.543	-0.586245	2.99e-10	3.95e-09
ENSG00000147316	MCPH1	protein_coding	191.758	-0.605708	3e-10	3.95e-09
ENSG00000010270	STARD3NL	protein_coding	236.361	0.735504	3.01e-10	3.96e-09
ENSG00000138835	RGS3	protein_coding	408.131	0.844994	3.02e-10	3.97e-09
ENSG00000177272	KCNA3	protein_coding	81.4321	-1.04037	3.02e-10	3.98e-09
ENSG00000155189	AGPAT5	protein_coding	145.803	-0.79664	3.03e-10	3.98e-09
ENSG00000198909	MAP3K3	protein_coding	1633.88	0.693513	3.04e-10	3.99e-09
ENSG00000148459	PDSS1	protein_coding	50.0454	1.58968	3.05e-10	4.01e-09
ENSG00000070882	OSBPL3	protein_coding	283.122	-0.761197	3.06e-10	4.01e-09
ENSG00000103187	COTL1	protein_coding	8704.57	0.745341	3.06e-10	4.01e-09
ENSG00000161791	FMNL3	protein_coding	426.903	-0.929559	3.09e-10	4.05e-09
ENSG00000246922	UBAP1L	protein_coding	91.8128	-0.719625	3.11e-10	4.08e-09
ENSG00000074966	TXK	protein_coding	377.129	-1.11704	3.15e-10	4.12e-09
ENSG00000119711	ALDH6A1	protein_coding	130.705	-0.547504	3.18e-10	4.16e-09
ENSG00000116044	NFE2L2	protein_coding	1355.79	0.734397	3.19e-10	4.17e-09
ENSG00000152409	JMY	protein_coding	210.064	-0.937357	3.21e-10	4.19e-09
ENSG00000197978	GOLGA6L9	protein_coding	20.275	-1.29782	3.21e-10	4.19e-09
ENSG00000077549	CAPZB	protein_coding	3456.09	0.636889	3.22e-10	4.2e-09
ENSG00000282508	LINC01002	processed_transcript	195.69	1.25618	3.26e-10	4.25e-09
ENSG00000004059	ARF5	protein_coding	372.581	0.629781	3.28e-10	4.27e-09
ENSG00000183762	KREMEN1	protein_coding	658.914	1.67901	3.29e-10	4.29e-09
ENSG00000151882	CCL28	protein_coding	76.5396	-0.980523	3.3e-10	4.29e-09
ENSG00000166860	ZBTB39	protein_coding	83.8585	-0.7459	3.3e-10	4.29e-09
ENSG00000268903	AL627309.7	processed_pseudogene	44.4208	1.42865	3.31e-10	4.3e-09
ENSG00000169239	CA5B	protein_coding	342.678	-0.733296	3.33e-10	4.33e-09
ENSG00000206356	AC114324.1	processed_pseudogene	7.1636	2.32707	3.34e-10	4.33e-09
ENSG00000225830	ERCC6	protein_coding	210.569	-0.477469	3.35e-10	4.35e-09
ENSG00000065150	IPO5	protein_coding	571.164	-0.598619	3.36e-10	4.35e-09
ENSG00000023318	ERP44	protein_coding	1003.83	0.631852	3.43e-10	4.44e-09
ENSG00000117602	RCAN3	protein_coding	1142.37	-1.13945	3.43e-10	4.44e-09
ENSG00000196950	SLC39A10	protein_coding	246.86	-0.830854	3.45e-10	4.46e-09
ENSG00000086504	MRPL28	protein_coding	129.789	0.703503	3.45e-10	4.46e-09
ENSG00000183648	NDUFB1	protein_coding	143.565	0.561536	3.46e-10	4.47e-09
ENSG00000074696	HACD3	protein_coding	176.407	-0.709379	3.48e-10	4.49e-09
ENSG00000116005	PCYOX1	protein_coding	282.916	-0.583817	3.48e-10	4.49e-09
ENSG00000101417	PXMP4	protein_coding	99.9534	-0.518849	3.49e-10	4.49e-09
ENSG00000275278	AC012150.2	antisense	4.53439	2.20998	3.5e-10	4.51e-09
ENSG00000044459	CNTLN	protein_coding	51.7882	0.827635	3.51e-10	4.52e-09
ENSG00000143382	ADAMTSL4	protein_coding	207.665	0.963714	3.51e-10	4.52e-09
ENSG00000143420	ENSA	protein_coding	689.548	0.495613	3.51e-10	4.52e-09
ENSG00000132694	ARHGEF11	protein_coding	712.752	0.769191	3.53e-10	4.54e-09
ENSG00000140368	PSTPIP1	protein_coding	676.801	0.746855	3.53e-10	4.54e-09
ENSG00000232931	LINC00342	lincRNA	198.98	-0.896341	3.56e-10	4.57e-09
ENSG00000109536	FRG1	protein_coding	129.709	0.670611	3.57e-10	4.58e-09
ENSG00000109920	FNBP4	protein_coding	1086.98	-0.621624	3.62e-10	4.64e-09
ENSG00000126091	ST3GAL3	protein_coding	31.0033	-0.874763	3.65e-10	4.67e-09
ENSG00000177706	FAM20C	protein_coding	41.3773	1.09376	3.65e-10	4.68e-09
ENSG00000187446	CHP1	protein_coding	1164.11	0.735356	3.68e-10	4.71e-09
ENSG00000274211	SOCS7	protein_coding	137.937	-0.511883	3.69e-10	4.72e-09
ENSG00000228956	SATB1-AS1	processed_transcript	98.369	-1.23586	3.69e-10	4.72e-09
ENSG00000153933	DGKE	protein_coding	205.652	-0.878678	3.74e-10	4.78e-09
ENSG00000132383	RPA1	protein_coding	659.606	-0.520907	3.75e-10	4.79e-09
ENSG00000014216	CAPN1	protein_coding	768.058	0.644079	3.77e-10	4.81e-09
ENSG00000162881	OXER1	protein_coding	52.3537	1.16205	3.8e-10	4.84e-09
ENSG00000214900	LINC01588	lincRNA	94.105	-0.710582	3.87e-10	4.93e-09
ENSG00000144535	DIS3L2	protein_coding	100.637	-0.502427	3.89e-10	4.96e-09
ENSG00000144824	PHLDB2	protein_coding	59.0437	-1.15034	3.92e-10	4.98e-09
ENSG00000135272	MDFIC	protein_coding	638.756	-0.782447	3.93e-10	5e-09
ENSG00000064763	FAR2	protein_coding	374.734	1.09686	3.96e-10	5.04e-09
ENSG00000058272	PPP1R12A	protein_coding	2617.58	0.84261	3.97e-10	5.04e-09
ENSG00000107020	PLGRKT	protein_coding	60.8592	0.969977	4e-10	5.08e-09
ENSG00000123684	LPGAT1	protein_coding	2460.6	0.836671	4.02e-10	5.1e-09
ENSG00000162747	FCGR3B	protein_coding	32519.8	1.21397	4.03e-10	5.11e-09
ENSG00000248476	BACH1-IT1	sense_intronic	18.2069	1.03489	4.03e-10	5.11e-09
ENSG00000223496	EXOSC6	protein_coding	228.613	-0.775659	4.07e-10	5.15e-09
ENSG00000234553	AC022431.2	sense_intronic	4.22146	2.24618	4.07e-10	5.15e-09
ENSG00000138758	44815	protein_coding	266.87	-0.697253	4.08e-10	5.16e-09
ENSG00000072682	P4HA2	protein_coding	5.62705	1.69104	4.09e-10	5.17e-09
ENSG00000151445	VIPAS39	protein_coding	225.183	0.502836	4.1e-10	5.17e-09
ENSG00000134987	WDR36	protein_coding	309.334	-0.635566	4.1e-10	5.18e-09
ENSG00000108405	P2RX1	protein_coding	386.169	1.09847	4.14e-10	5.23e-09
ENSG00000137770	CTDSPL2	protein_coding	448.607	-0.514341	4.16e-10	5.24e-09
ENSG00000081059	TCF7	protein_coding	2235.8	-1.21995	4.17e-10	5.25e-09
ENSG00000249173	LINC01093	lincRNA	4.23283	2.64223	4.21e-10	5.3e-09
ENSG00000238005	AL391832.2	lincRNA	51.257	1.41865	4.21e-10	5.3e-09
ENSG00000145996	CDKAL1	protein_coding	138.601	-0.537346	4.28e-10	5.39e-09
ENSG00000112182	BACH2	protein_coding	397.725	-1.35811	4.3e-10	5.41e-09
ENSG00000189067	LITAF	protein_coding	16414.3	1.13099	4.35e-10	5.47e-09
ENSG00000162511	LAPTM5	protein_coding	17614.3	0.670762	4.36e-10	5.48e-09
ENSG00000196209	SIRPB2	protein_coding	1071.58	0.906236	4.42e-10	5.54e-09
ENSG00000165233	CARD19	protein_coding	125.734	0.696579	4.46e-10	5.59e-09
ENSG00000158828	PINK1	protein_coding	803.445	0.831977	4.47e-10	5.6e-09
ENSG00000123600	METTL8	protein_coding	138.019	-0.753131	4.49e-10	5.62e-09
ENSG00000182718	ANXA2	protein_coding	1897.3	0.706804	4.51e-10	5.64e-09
ENSG00000055483	USP36	protein_coding	332.38	-0.787468	4.52e-10	5.66e-09
ENSG00000136111	TBC1D4	protein_coding	467.546	-1.12974	4.56e-10	5.7e-09
ENSG00000033627	ATP6V0A1	protein_coding	594.406	0.559479	4.58e-10	5.73e-09
ENSG00000255819	KLRC4-KLRK1	protein_coding	18.8744	-1.60502	4.62e-10	5.77e-09
ENSG00000165392	WRN	protein_coding	100.642	-0.683976	4.62e-10	5.77e-09
ENSG00000110048	OSBP	protein_coding	486.214	-0.314115	4.65e-10	5.8e-09
ENSG00000154473	BUB3	protein_coding	656.697	-0.493508	4.67e-10	5.82e-09
ENSG00000087903	RFX2	protein_coding	248.504	1.17837	4.67e-10	5.82e-09
ENSG00000136827	TOR1A	protein_coding	410.685	0.603422	4.69e-10	5.84e-09
ENSG00000123349	PFDN5	protein_coding	547	0.77253	4.69e-10	5.84e-09
ENSG00000125166	GOT2	protein_coding	244.717	-0.539392	4.69e-10	5.84e-09
ENSG00000167113	COQ4	protein_coding	121.499	-0.695808	4.73e-10	5.88e-09
ENSG00000080493	SLC4A4	protein_coding	24.3133	-1.23353	4.76e-10	5.91e-09
ENSG00000180787	ZFP3	protein_coding	101.643	-0.688393	4.78e-10	5.93e-09
ENSG00000165272	AQP3	protein_coding	217.908	-1.11557	4.79e-10	5.94e-09
ENSG00000174099	MSRB3	protein_coding	66.1669	1.30612	4.79e-10	5.94e-09
ENSG00000006530	AGK	protein_coding	160.771	-0.648222	4.79e-10	5.94e-09
ENSG00000132300	PTCD3	protein_coding	486.225	-0.561815	4.84e-10	5.99e-09
ENSG00000230539	AOAH-IT1	sense_intronic	9.50591	1.77137	4.9e-10	6.06e-09
ENSG00000130559	CAMSAP1	protein_coding	159.935	-0.406391	4.9e-10	6.06e-09
ENSG00000135842	FAM129A	protein_coding	10440.1	1.17365	4.91e-10	6.07e-09
ENSG00000174738	NR1D2	protein_coding	371.647	-0.881527	4.92e-10	6.07e-09
ENSG00000139531	SUOX	protein_coding	70.2338	0.759606	4.93e-10	6.09e-09
ENSG00000138434	SSFA2	protein_coding	1060.65	1.00736	4.95e-10	6.11e-09
ENSG00000205423	CNEP1R1	protein_coding	474.001	0.897786	5.05e-10	6.23e-09
ENSG00000069493	CLEC2D	protein_coding	1367.22	-0.760989	5.06e-10	6.24e-09
ENSG00000125772	GPCPD1	protein_coding	2332.94	0.885966	5.16e-10	6.35e-09
ENSG00000157557	ETS2	protein_coding	912.252	1.14862	5.17e-10	6.37e-09
ENSG00000162711	NLRP3	protein_coding	333.765	0.863554	5.19e-10	6.38e-09
ENSG00000166483	WEE1	protein_coding	79.784	-0.839452	5.19e-10	6.38e-09
ENSG00000110955	ATP5B	protein_coding	1982.97	0.411821	5.23e-10	6.42e-09
ENSG00000241553	ARPC4	protein_coding	1157.45	0.725781	5.23e-10	6.43e-09
ENSG00000117450	PRDX1	protein_coding	420.946	0.692749	5.26e-10	6.45e-09
ENSG00000122707	RECK	protein_coding	112.236	-0.78471	5.27e-10	6.46e-09
ENSG00000102245	CD40LG	protein_coding	225.905	-1.1346	5.28e-10	6.48e-09
ENSG00000205189	ZBTB10	protein_coding	98.5603	-0.947958	5.38e-10	6.59e-09
ENSG00000019485	PRDM11	protein_coding	47.7495	-0.971973	5.41e-10	6.62e-09
ENSG00000276644	DACH1	protein_coding	79.5202	1.96908	5.42e-10	6.64e-09
ENSG00000148572	NRBF2	protein_coding	1146.56	0.984211	5.47e-10	6.69e-09
ENSG00000128294	TPST2	protein_coding	853.009	0.913102	5.49e-10	6.71e-09
ENSG00000113013	HSPA9	protein_coding	1103.15	-0.441491	5.5e-10	6.71e-09
ENSG00000272182	AC135507.1	antisense	24.5706	1.01178	5.55e-10	6.78e-09
ENSG00000134830	C5AR2	protein_coding	1168.71	0.858409	5.56e-10	6.78e-09
ENSG00000160299	PCNT	protein_coding	251.217	-0.558287	5.65e-10	6.88e-09
ENSG00000183309	ZNF623	protein_coding	284.792	-0.461311	5.71e-10	6.96e-09
ENSG00000185010	F8	protein_coding	73.5758	1.23916	5.8e-10	7.06e-09
ENSG00000279059	AC007485.2	TEC	55.0557	-0.875983	5.83e-10	7.09e-09
ENSG00000124160	NCOA5	protein_coding	341.802	-0.394884	5.89e-10	7.16e-09
ENSG00000186105	LRRC70	protein_coding	9.32051	2.46128	5.89e-10	7.16e-09
ENSG00000131149	GSE1	protein_coding	453.822	-0.790554	5.92e-10	7.2e-09
ENSG00000259661	AC068831.6	antisense	5.90696	1.53271	5.95e-10	7.23e-09
ENSG00000204388	HSPA1B	protein_coding	110.084	1.09899	5.96e-10	7.23e-09
ENSG00000158773	USF1	protein_coding	716.801	0.652728	5.96e-10	7.23e-09
ENSG00000147231	CXorf57	protein_coding	45.7369	-1.08603	5.98e-10	7.24e-09
ENSG00000104320	NBN	protein_coding	1123.57	0.880413	6e-10	7.26e-09
ENSG00000155465	SLC7A7	protein_coding	968.269	0.774263	6.08e-10	7.36e-09
ENSG00000197057	DTHD1	protein_coding	65.1286	-1.24634	6.1e-10	7.37e-09
ENSG00000266173	STRADA	protein_coding	224.262	0.63911	6.1e-10	7.38e-09
ENSG00000197622	CDC42SE1	protein_coding	8767.51	0.518833	6.13e-10	7.41e-09
ENSG00000124198	ARFGEF2	protein_coding	373.827	-0.60482	6.15e-10	7.43e-09
ENSG00000001036	FUCA2	protein_coding	225.495	0.470157	6.22e-10	7.51e-09
ENSG00000253043	RNU7-181P	snRNA	12.0962	1.47914	6.23e-10	7.52e-09
ENSG00000146021	KLHL3	protein_coding	89.2697	-1.30662	6.38e-10	7.7e-09
ENSG00000158321	AUTS2	protein_coding	122.545	-1.15001	6.45e-10	7.77e-09
ENSG00000163565	IFI16	protein_coding	5156.99	0.95462	6.46e-10	7.78e-09
ENSG00000102978	POLR2C	protein_coding	386.611	0.539766	6.54e-10	7.87e-09
ENSG00000158352	SHROOM4	protein_coding	7.37872	1.82741	6.57e-10	7.9e-09
ENSG00000034053	APBA2	protein_coding	160.272	-1.0507	6.69e-10	8.04e-09
ENSG00000182831	C16orf72	protein_coding	2077.3	0.897188	6.72e-10	8.08e-09
ENSG00000183401	CCDC159	protein_coding	154.249	0.623828	6.86e-10	8.24e-09
ENSG00000169891	REPS2	protein_coding	715.293	1.03407	6.88e-10	8.25e-09
ENSG00000049618	ARID1B	protein_coding	691.596	-0.424934	6.88e-10	8.25e-09
ENSG00000141012	GALNS	protein_coding	269.301	0.6681	6.91e-10	8.29e-09
ENSG00000118308	LRMP	protein_coding	1377.16	0.662923	6.97e-10	8.35e-09
ENSG00000172315	TP53RK	protein_coding	185.458	-0.473477	6.98e-10	8.36e-09
ENSG00000214293	APTR	lincRNA	41.322	0.80085	7.01e-10	8.39e-09
ENSG00000138380	CARF	protein_coding	115.887	-0.804238	7.01e-10	8.39e-09
ENSG00000097007	ABL1	protein_coding	162.157	-0.534354	7.04e-10	8.41e-09
ENSG00000163319	MRPS18C	protein_coding	82.4842	0.596086	7.07e-10	8.45e-09
ENSG00000185115	NSMCE3	protein_coding	159.603	-0.533217	7.11e-10	8.49e-09
ENSG00000149418	ST14	protein_coding	113.33	1.1053	7.11e-10	8.49e-09
ENSG00000134222	PSRC1	protein_coding	39.3492	0.745943	7.15e-10	8.53e-09
ENSG00000138639	ARHGAP24	protein_coding	162.263	0.939781	7.16e-10	8.54e-09
ENSG00000241170	AP001992.1	transcribed_processed_pseudogene	41.0077	0.757597	7.18e-10	8.55e-09
ENSG00000120725	SIL1	protein_coding	79.0859	0.836564	7.27e-10	8.65e-09
ENSG00000102921	N4BP1	protein_coding	1841.31	0.799857	7.36e-10	8.75e-09
ENSG00000124333	VAMP7	protein_coding	461.563	0.750718	7.38e-10	8.77e-09
ENSG00000174456	C12orf76	protein_coding	127.592	0.577094	7.41e-10	8.8e-09
ENSG00000153774	CFDP1	protein_coding	123.45	0.607179	7.5e-10	8.91e-09
ENSG00000126861	OMG	protein_coding	18.1748	1.25768	7.52e-10	8.92e-09
ENSG00000175054	ATR	protein_coding	398.428	-0.577586	7.57e-10	8.98e-09
ENSG00000277452	RN7SL473P	misc_RNA	68.4638	1.21842	7.58e-10	8.99e-09
ENSG00000249835	VCAN-AS1	antisense	3.75658	1.97065	7.61e-10	9.01e-09
ENSG00000136319	TTC5	protein_coding	88.0701	-0.43457	7.63e-10	9.04e-09
ENSG00000166669	ATF7IP2	protein_coding	165.145	-0.886117	7.67e-10	9.08e-09
ENSG00000131378	RFTN1	protein_coding	321.607	-0.598645	7.7e-10	9.11e-09
ENSG00000111669	TPI1	protein_coding	1037.35	0.586696	7.71e-10	9.11e-09
ENSG00000269220	LINC00528	lincRNA	94.0793	0.769656	7.72e-10	9.13e-09
ENSG00000180769	WDFY3-AS2	processed_transcript	16.1303	1.64375	7.73e-10	9.13e-09
ENSG00000254901	BORCS8	protein_coding	158.824	0.613133	7.73e-10	9.13e-09
ENSG00000038427	VCAN	protein_coding	6344.48	0.88987	7.78e-10	9.17e-09
ENSG00000237441	RGL2	protein_coding	777.321	0.69198	7.81e-10	9.21e-09
ENSG00000133561	GIMAP6	protein_coding	1331.47	-0.521373	7.85e-10	9.25e-09
ENSG00000197296	FITM2	protein_coding	62.8828	-0.753571	7.94e-10	9.35e-09
ENSG00000239998	LILRA2	protein_coding	1551.88	0.88798	8.01e-10	9.43e-09
ENSG00000274963	RN7SL600P	misc_RNA	73.7946	1.09297	8.09e-10	9.52e-09
ENSG00000168214	RBPJ	protein_coding	2353.73	0.851702	8.12e-10	9.54e-09
ENSG00000259494	MRPL46	protein_coding	29.4502	-0.803934	8.21e-10	9.64e-09
ENSG00000198286	CARD11	protein_coding	485.745	-1.0384	8.23e-10	9.66e-09
ENSG00000086712	TXLNG	protein_coding	249.433	-0.776952	8.25e-10	9.68e-09
ENSG00000143167	GPA33	protein_coding	42.5947	-1.25188	8.35e-10	9.79e-09
ENSG00000157551	KCNJ15	protein_coding	3524.54	1.2176	8.37e-10	9.81e-09
ENSG00000094880	CDC23	protein_coding	204.891	-0.486471	8.38e-10	9.81e-09
ENSG00000204390	HSPA1L	protein_coding	104.155	0.602102	8.42e-10	9.86e-09
ENSG00000005020	SKAP2	protein_coding	2805.23	1.1673	8.43e-10	9.86e-09
ENSG00000183291	SELENOF	protein_coding	1114.49	0.739111	8.44e-10	9.87e-09
ENSG00000115325	DOK1	protein_coding	239.617	0.808197	8.46e-10	9.88e-09
ENSG00000167333	TRIM68	protein_coding	88.1135	-0.558245	8.54e-10	9.97e-09
ENSG00000232112	TMA7	protein_coding	117.06	0.950021	8.64e-10	1.01e-08
ENSG00000145569	FAM105A	protein_coding	467.834	1.0212	8.71e-10	1.02e-08
ENSG00000124181	PLCG1	protein_coding	717.695	-0.930048	8.73e-10	1.02e-08
ENSG00000134698	AGO4	protein_coding	2783.21	0.85031	9.01e-10	1.05e-08
ENSG00000115091	ACTR3	protein_coding	6304.62	0.830865	9.05e-10	1.05e-08
ENSG00000162702	ZNF281	protein_coding	854.105	0.892566	9.09e-10	1.06e-08
ENSG00000112365	ZBTB24	protein_coding	255.829	-0.609696	9.24e-10	1.07e-08
ENSG00000166797	FAM96A	protein_coding	185.792	0.522989	9.25e-10	1.08e-08
ENSG00000144655	CSRNP1	protein_coding	309.372	1.11923	9.26e-10	1.08e-08
ENSG00000206527	HACD2	protein_coding	290.934	-0.511152	9.34e-10	1.08e-08
ENSG00000008256	CYTH3	protein_coding	107.737	-0.447398	9.5e-10	1.1e-08
ENSG00000009694	TENM1	protein_coding	144.422	1.78285	9.57e-10	1.11e-08
ENSG00000110446	SLC15A3	protein_coding	319.968	0.919309	9.61e-10	1.11e-08
ENSG00000284691	#N/A	#N/A	85.0461	-0.795382	9.71e-10	1.12e-08
ENSG00000148841	ITPRIP	protein_coding	997.496	0.830782	9.76e-10	1.13e-08
ENSG00000134056	MRPS36	protein_coding	76.8407	0.66744	9.79e-10	1.13e-08
ENSG00000266642	AC024267.6	antisense	3.86407	1.99918	9.8e-10	1.13e-08
ENSG00000189241	TSPYL1	protein_coding	752.032	-0.344449	9.85e-10	1.14e-08
ENSG00000186496	ZNF396	protein_coding	38.9006	1.0083	9.85e-10	1.14e-08
ENSG00000197102	DYNC1H1	protein_coding	1378.54	-0.443585	9.86e-10	1.14e-08
ENSG00000100722	ZC3H14	protein_coding	299.385	-0.43132	9.97e-10	1.15e-08
ENSG00000004660	CAMKK1	protein_coding	156.806	0.932608	1e-09	1.15e-08
ENSG00000143353	LYPLAL1	protein_coding	126.24	0.591773	1e-09	1.16e-08
ENSG00000203879	GDI1	protein_coding	1266.68	0.57179	1.01e-09	1.17e-08
ENSG00000113966	ARL6	protein_coding	24.0975	-0.963579	1.02e-09	1.17e-08
ENSG00000152217	SETBP1	protein_coding	82.7156	-0.926413	1.02e-09	1.17e-08
ENSG00000117758	STX12	protein_coding	604.84	0.560931	1.02e-09	1.18e-08
ENSG00000232119	MCTS1	protein_coding	131.848	0.659905	1.02e-09	1.18e-08
ENSG00000198890	PRMT6	protein_coding	72.8914	-0.64734	1.03e-09	1.18e-08
ENSG00000167680	SEMA6B	protein_coding	12.4548	2.69293	1.03e-09	1.18e-08
ENSG00000143013	LMO4	protein_coding	268.381	0.648528	1.03e-09	1.18e-08
ENSG00000131171	SH3BGRL	protein_coding	2300.99	0.837929	1.03e-09	1.18e-08
ENSG00000136888	ATP6V1G1	protein_coding	399.939	0.85734	1.03e-09	1.18e-08
ENSG00000182670	TTC3	protein_coding	1131.28	-0.831581	1.03e-09	1.18e-08
ENSG00000114735	HEMK1	protein_coding	179.678	-0.65803	1.04e-09	1.19e-08
ENSG00000258922	AC106028.2	sense_intronic	14.2801	1.2756	1.04e-09	1.19e-08
ENSG00000113811	SELENOK	protein_coding	183.847	1.02308	1.06e-09	1.21e-08
ENSG00000133961	NUMB	protein_coding	3635.62	0.870796	1.06e-09	1.21e-08
ENSG00000277443	MARCKS	protein_coding	3122.68	1.01974	1.06e-09	1.22e-08
ENSG00000174373	RALGAPA1	protein_coding	145.824	-0.699691	1.07e-09	1.22e-08
ENSG00000132849	PATJ	protein_coding	226.06	-1.01429	1.07e-09	1.23e-08
ENSG00000177034	MTX3	protein_coding	214.378	-0.957022	1.08e-09	1.23e-08
ENSG00000178904	DPY19L3	protein_coding	482.64	1.26807	1.08e-09	1.23e-08
ENSG00000072401	UBE2D1	protein_coding	1581.79	1.14479	1.08e-09	1.23e-08
ENSG00000164332	UBLCP1	protein_coding	679.686	0.661122	1.08e-09	1.23e-08
ENSG00000136560	TANK	protein_coding	813.522	0.788964	1.08e-09	1.23e-08
ENSG00000101188	NTSR1	protein_coding	11.3945	2.10538	1.09e-09	1.23e-08
ENSG00000010803	SCMH1	protein_coding	69.9047	-0.608049	1.09e-09	1.24e-08
ENSG00000211716	TRBV9	TR_V_gene	15.1693	-1.40572	1.11e-09	1.26e-08
ENSG00000116473	RAP1A	protein_coding	1785.09	0.651212	1.11e-09	1.26e-08
ENSG00000156502	SUPV3L1	protein_coding	155.244	-0.511523	1.12e-09	1.27e-08
ENSG00000186017	ZNF566	protein_coding	88.9335	-0.856968	1.12e-09	1.28e-08
ENSG00000100097	LGALS1	protein_coding	311.781	1.15939	1.13e-09	1.28e-08
ENSG00000141293	SKAP1	protein_coding	446.511	-0.906735	1.13e-09	1.28e-08
ENSG00000165672	PRDX3	protein_coding	581.14	0.784854	1.15e-09	1.3e-08
ENSG00000121022	COPS5	protein_coding	358.63	0.389625	1.16e-09	1.31e-08
ENSG00000141384	TAF4B	protein_coding	70.8673	-0.899283	1.16e-09	1.32e-08
ENSG00000091317	CMTM6	protein_coding	5198.49	0.939122	1.16e-09	1.32e-08
ENSG00000136238	RAC1	protein_coding	2255.93	0.646068	1.17e-09	1.32e-08
ENSG00000136404	TM6SF1	protein_coding	385.221	0.896523	1.18e-09	1.33e-08
ENSG00000122884	P4HA1	protein_coding	285.576	0.582927	1.18e-09	1.33e-08
ENSG00000083097	DOPEY1	protein_coding	312.152	-0.632792	1.19e-09	1.34e-08
ENSG00000049192	ADAMTS6	protein_coding	8.8508	-1.41262	1.19e-09	1.34e-08
ENSG00000245164	LINC00861	lincRNA	2119.5	-1.07856	1.19e-09	1.34e-08
ENSG00000171603	CLSTN1	protein_coding	623.425	-0.704461	1.19e-09	1.34e-08
ENSG00000178814	OPLAH	protein_coding	26.3063	1.83582	1.19e-09	1.34e-08
ENSG00000160410	SHKBP1	protein_coding	1525.66	1.08092	1.19e-09	1.34e-08
ENSG00000273802	HIST1H2BG	protein_coding	32.46	1.35295	1.2e-09	1.35e-08
ENSG00000119771	KLHL29	protein_coding	8.85043	-1.63287	1.2e-09	1.35e-08
ENSG00000141279	NPEPPS	protein_coding	1597.92	0.574445	1.21e-09	1.36e-08
ENSG00000104388	RAB2A	protein_coding	834.489	0.722257	1.22e-09	1.37e-08
ENSG00000147439	BIN3	protein_coding	283.898	0.539027	1.22e-09	1.37e-08
ENSG00000173482	PTPRM	protein_coding	49.1339	-1.22937	1.22e-09	1.37e-08
ENSG00000023697	DERA	protein_coding	149.124	0.695857	1.24e-09	1.39e-08
ENSG00000184730	APOBR	protein_coding	2424.37	1.09428	1.24e-09	1.39e-08
ENSG00000111666	CHPT1	protein_coding	678.667	1.24346	1.25e-09	1.4e-08
ENSG00000112144	ICK	protein_coding	210.761	-0.574726	1.25e-09	1.4e-08
ENSG00000035115	SH3YL1	protein_coding	212.408	-0.978192	1.26e-09	1.41e-08
ENSG00000151240	DIP2C	protein_coding	27.778	-1.23496	1.26e-09	1.41e-08
ENSG00000167566	NCKAP5L	protein_coding	130.25	0.798728	1.27e-09	1.42e-08
ENSG00000225450	AL021707.1	antisense	16.162	1.43052	1.27e-09	1.42e-08
ENSG00000066294	CD84	protein_coding	805.877	-0.443342	1.28e-09	1.43e-08
ENSG00000178105	DDX10	protein_coding	113.852	-0.616256	1.3e-09	1.45e-08
ENSG00000135473	PAN2	protein_coding	276.284	-0.512579	1.3e-09	1.45e-08
ENSG00000087086	FTL	protein_coding	14539.3	0.917579	1.31e-09	1.46e-08
ENSG00000171148	TADA3	protein_coding	590.057	0.601485	1.31e-09	1.46e-08
ENSG00000126001	CEP250	protein_coding	375.253	-0.445474	1.32e-09	1.46e-08
ENSG00000144028	SNRNP200	protein_coding	1616.46	-0.31288	1.33e-09	1.48e-08
ENSG00000137161	CNPY3	protein_coding	1401.72	0.626057	1.34e-09	1.49e-08
ENSG00000101935	AMMECR1	protein_coding	141.954	-0.475739	1.34e-09	1.49e-08
ENSG00000181192	DHTKD1	protein_coding	470.258	0.615457	1.35e-09	1.5e-08
ENSG00000136867	SLC31A2	protein_coding	693.31	1.10702	1.35e-09	1.5e-08
ENSG00000085788	DDHD2	protein_coding	338.204	-0.780558	1.35e-09	1.5e-08
ENSG00000131475	VPS25	protein_coding	118.003	0.685194	1.37e-09	1.52e-08
ENSG00000183087	GAS6	protein_coding	26.9536	1.04311	1.37e-09	1.52e-08
ENSG00000157916	RER1	protein_coding	1042	0.332972	1.37e-09	1.52e-08
ENSG00000184014	DENND5A	protein_coding	2573.64	0.74789	1.37e-09	1.52e-08
ENSG00000003147	ICA1	protein_coding	29.2947	0.966972	1.38e-09	1.52e-08
ENSG00000129003	VPS13C	protein_coding	1566.72	-0.653821	1.39e-09	1.54e-08
ENSG00000129625	REEP5	protein_coding	1026.61	0.536372	1.41e-09	1.56e-08
ENSG00000119596	YLPM1	protein_coding	714.598	-0.494512	1.43e-09	1.58e-08
ENSG00000118971	CCND2	protein_coding	1328.3	-0.754839	1.44e-09	1.59e-08
ENSG00000163412	EIF4E3	protein_coding	1969.66	1.07308	1.44e-09	1.59e-08
ENSG00000258745	AL358334.3	antisense	5.81279	2.04962	1.46e-09	1.61e-08
ENSG00000222057	RNU4-62P	snRNA	45.068	1.09772	1.47e-09	1.62e-08
ENSG00000184307	ZDHHC23	protein_coding	48.7137	-0.99391	1.48e-09	1.63e-08
ENSG00000156304	SCAF4	protein_coding	491.631	-0.408801	1.51e-09	1.66e-08
ENSG00000268001	CARD8-AS1	antisense	327.706	0.771558	1.51e-09	1.66e-08
ENSG00000160255	ITGB2	protein_coding	8728.4	0.803453	1.51e-09	1.66e-08
ENSG00000120727	PAIP2	protein_coding	1092.15	0.616212	1.52e-09	1.67e-08
ENSG00000133800	LYVE1	protein_coding	21.7972	1.35067	1.54e-09	1.69e-08
ENSG00000186020	ZNF529	protein_coding	177.068	-0.800334	1.54e-09	1.69e-08
ENSG00000130202	NECTIN2	protein_coding	53.8361	1.98219	1.54e-09	1.7e-08
ENSG00000142166	IFNAR1	protein_coding	2646.91	0.993707	1.55e-09	1.7e-08
ENSG00000084463	WBP11	protein_coding	788.104	-0.397423	1.59e-09	1.74e-08
ENSG00000168806	LCMT2	protein_coding	64.8731	-0.61093	1.6e-09	1.75e-08
ENSG00000236345	AL354719.2	antisense	50.8577	1.04027	1.6e-09	1.75e-08
ENSG00000151327	FAM177A1	protein_coding	267.681	0.91118	1.6e-09	1.75e-08
ENSG00000250318	AC003072.1	unprocessed_pseudogene	47.8904	0.967999	1.61e-09	1.76e-08
ENSG00000232388	SMIM26	protein_coding	80.8074	0.674275	1.62e-09	1.77e-08
ENSG00000211784	TRAV10	TR_V_gene	11.4072	-1.38937	1.63e-09	1.79e-08
ENSG00000198431	TXNRD1	protein_coding	1109.24	0.751137	1.63e-09	1.79e-08
ENSG00000184500	PROS1	protein_coding	60.1245	1.95848	1.64e-09	1.79e-08
ENSG00000103423	DNAJA3	protein_coding	194.521	-0.622204	1.64e-09	1.79e-08
ENSG00000083828	ZNF586	protein_coding	255.055	0.564437	1.7e-09	1.85e-08
ENSG00000122025	FLT3	protein_coding	81.5646	1.36042	1.7e-09	1.86e-08
ENSG00000214029	ZNF891	protein_coding	100.768	-0.95751	1.7e-09	1.86e-08
ENSG00000004487	KDM1A	protein_coding	380.923	-0.499842	1.71e-09	1.86e-08
ENSG00000134014	ELP3	protein_coding	299.227	-0.387089	1.71e-09	1.86e-08
ENSG00000196305	IARS	protein_coding	515.426	-0.69091	1.72e-09	1.87e-08
ENSG00000116586	LAMTOR2	protein_coding	84.8594	0.729682	1.72e-09	1.87e-08
ENSG00000197903	HIST1H2BK	protein_coding	104.932	1.40325	1.74e-09	1.89e-08
ENSG00000277734	TRAC	TR_C_gene	2483.62	-1.04628	1.74e-09	1.89e-08
ENSG00000087269	NOP14	protein_coding	327.241	-0.611276	1.75e-09	1.9e-08
ENSG00000113048	MRPS27	protein_coding	281.358	-0.478258	1.76e-09	1.91e-08
ENSG00000092199	HNRNPC	protein_coding	2705.64	0.512306	1.76e-09	1.91e-08
ENSG00000138061	CYP1B1	protein_coding	829.568	1.45785	1.78e-09	1.92e-08
ENSG00000083544	TDRD3	protein_coding	151.862	-0.530349	1.8e-09	1.95e-08
ENSG00000148358	GPR107	protein_coding	709.383	0.447424	1.81e-09	1.95e-08
ENSG00000120860	WASHC3	protein_coding	146.783	0.64524	1.81e-09	1.96e-08
ENSG00000100580	TMED8	protein_coding	628.05	1.14183	1.81e-09	1.96e-08
ENSG00000010327	STAB1	protein_coding	265.614	1.16612	1.81e-09	1.96e-08
ENSG00000103490	PYCARD	protein_coding	195.458	1.02735	1.81e-09	1.96e-08
ENSG00000158467	AHCYL2	protein_coding	196.842	-0.376047	1.82e-09	1.97e-08
ENSG00000180667	YOD1	protein_coding	445.934	1.17441	1.83e-09	1.97e-08
ENSG00000160185	UBASH3A	protein_coding	164.864	-1.01956	1.85e-09	2e-08
ENSG00000166033	HTRA1	protein_coding	13.83	2.04477	1.86e-09	2e-08
ENSG00000164125	FAM198B	protein_coding	673.586	0.9485	1.86e-09	2.01e-08
ENSG00000188895	MSL1	protein_coding	4919.04	0.759294	1.87e-09	2.01e-08
ENSG00000011422	PLAUR	protein_coding	619.239	0.909157	1.87e-09	2.02e-08
ENSG00000236409	NRADDP	unitary_pseudogene	8.30501	1.45909	1.87e-09	2.02e-08
ENSG00000183726	TMEM50A	protein_coding	1455.24	0.597524	1.89e-09	2.03e-08
ENSG00000248791	AC010627.1	processed_pseudogene	33.7799	1.00928	1.9e-09	2.04e-08
ENSG00000111670	GNPTAB	protein_coding	685.787	-0.472035	1.9e-09	2.04e-08
ENSG00000133687	TMTC1	protein_coding	216.989	2.48853	1.9e-09	2.04e-08
ENSG00000198081	ZBTB14	protein_coding	239.601	-0.512542	1.91e-09	2.05e-08
ENSG00000175857	GAPT	protein_coding	761.924	0.647485	1.91e-09	2.05e-08
ENSG00000188227	ZNF793	protein_coding	66.5818	-1.12005	1.91e-09	2.05e-08
ENSG00000173334	TRIB1	protein_coding	506.802	1.19713	1.91e-09	2.05e-08
ENSG00000185885	IFITM1	protein_coding	843.923	1.08621	1.91e-09	2.05e-08
ENSG00000153896	ZNF599	protein_coding	25.3954	-0.991961	1.92e-09	2.06e-08
ENSG00000084733	RAB10	protein_coding	1799.86	0.692437	1.93e-09	2.06e-08
ENSG00000128915	ICE2	protein_coding	340.652	-0.633574	1.93e-09	2.07e-08
ENSG00000069702	TGFBR3	protein_coding	345.152	-1.20743	1.95e-09	2.08e-08
ENSG00000100100	PIK3IP1	protein_coding	766.525	-0.817664	1.95e-09	2.09e-08
ENSG00000137393	RNF144B	protein_coding	1042.64	0.995351	1.96e-09	2.09e-08
ENSG00000060069	CTDP1	protein_coding	321.396	0.743881	1.96e-09	2.09e-08
ENSG00000241860	AL627309.5	processed_transcript	37.1995	1.30905	1.96e-09	2.09e-08
ENSG00000164253	WDR41	protein_coding	241.599	0.615372	1.98e-09	2.11e-08
ENSG00000136279	DBNL	protein_coding	2076.85	0.551115	2.01e-09	2.14e-08
ENSG00000104671	DCTN6	protein_coding	44.6287	0.843676	2.01e-09	2.14e-08
ENSG00000158552	ZFAND2B	protein_coding	188.414	0.531143	2.01e-09	2.14e-08
ENSG00000154813	DPH3	protein_coding	264.303	0.760877	2.02e-09	2.15e-08
ENSG00000090339	ICAM1	protein_coding	445.784	0.870357	2.03e-09	2.16e-08
ENSG00000162736	NCSTN	protein_coding	924.38	0.667438	2.03e-09	2.16e-08
ENSG00000138443	ABI2	protein_coding	208.118	-0.872174	2.05e-09	2.17e-08
ENSG00000114853	ZBTB47	protein_coding	41.4393	0.817865	2.08e-09	2.21e-08
ENSG00000166341	DCHS1	protein_coding	28.5541	-1.23537	2.08e-09	2.21e-08
ENSG00000121057	AKAP1	protein_coding	128.54	-0.678559	2.09e-09	2.22e-08
ENSG00000102349	KLF8	protein_coding	52.9988	-1.12926	2.1e-09	2.22e-08
ENSG00000160796	NBEAL2	protein_coding	2024.66	0.831473	2.1e-09	2.22e-08
ENSG00000109861	CTSC	protein_coding	1769.36	0.70404	2.12e-09	2.24e-08
ENSG00000273133	AC116651.1	antisense	13.1112	1.71811	2.12e-09	2.24e-08
ENSG00000233214	AC002511.2	lincRNA	13.7816	1.73899	2.15e-09	2.28e-08
ENSG00000176160	HSF5	protein_coding	12.7133	-1.24391	2.15e-09	2.28e-08
ENSG00000168916	ZNF608	protein_coding	56.3214	1.50265	2.18e-09	2.31e-08
ENSG00000182022	CHST15	protein_coding	3250.73	0.853544	2.2e-09	2.32e-08
ENSG00000129071	MBD4	protein_coding	762.934	0.476693	2.2e-09	2.32e-08
ENSG00000127507	ADGRE2	protein_coding	2723.41	1.10758	2.2e-09	2.32e-08
ENSG00000130703	OSBPL2	protein_coding	1203.48	0.652096	2.21e-09	2.33e-08
ENSG00000133116	KL	protein_coding	18.0197	1.95755	2.22e-09	2.34e-08
ENSG00000260257	AL035071.1	lincRNA	164.316	0.563511	2.22e-09	2.34e-08
ENSG00000096433	ITPR3	protein_coding	251.071	-0.932153	2.23e-09	2.35e-08
ENSG00000197746	PSAP	protein_coding	18653.1	0.661123	2.24e-09	2.36e-08
ENSG00000184182	UBE2F	protein_coding	174.769	0.963536	2.25e-09	2.36e-08
ENSG00000162645	GBP2	protein_coding	4619.7	1.00021	2.26e-09	2.38e-08
ENSG00000120798	NR2C1	protein_coding	175.405	-0.658569	2.27e-09	2.38e-08
ENSG00000241878	PISD	protein_coding	865.083	0.751647	2.27e-09	2.38e-08
ENSG00000166260	COX11	protein_coding	213.483	-0.592873	2.27e-09	2.39e-08
ENSG00000070814	TCOF1	protein_coding	343.835	-0.551139	2.27e-09	2.39e-08
ENSG00000125870	SNRPB2	protein_coding	260.046	0.576733	2.28e-09	2.39e-08
ENSG00000167850	CD300C	protein_coding	94.6957	0.914883	2.29e-09	2.4e-08
ENSG00000117090	SLAMF1	protein_coding	225.954	-0.874028	2.31e-09	2.42e-08
ENSG00000141428	C18orf21	protein_coding	95.7762	0.701386	2.31e-09	2.42e-08
ENSG00000178573	MAF	protein_coding	371.727	-0.809391	2.31e-09	2.42e-08
ENSG00000167642	SPINT2	protein_coding	195.2	0.79446	2.33e-09	2.43e-08
ENSG00000197632	SERPINB2	protein_coding	21.7767	1.52029	2.33e-09	2.44e-08
ENSG00000108932	SLC16A6	protein_coding	360.286	0.794238	2.34e-09	2.44e-08
ENSG00000077514	POLD3	protein_coding	269.927	0.695637	2.35e-09	2.45e-08
ENSG00000188522	FAM83G	protein_coding	33.0669	-0.97516	2.35e-09	2.45e-08
ENSG00000185896	LAMP1	protein_coding	1837.59	0.595659	2.36e-09	2.46e-08
ENSG00000146476	ARMT1	protein_coding	253.625	0.747855	2.36e-09	2.46e-08
ENSG00000112799	LY86	protein_coding	208.79	0.713263	2.37e-09	2.47e-08
ENSG00000147416	ATP6V1B2	protein_coding	5636.21	0.684132	2.38e-09	2.48e-08
ENSG00000088808	PPP1R13B	protein_coding	86.0964	-0.760358	2.38e-09	2.48e-08
ENSG00000278869	BX539320.1	lincRNA	8.42316	1.5369	2.39e-09	2.49e-08
ENSG00000104412	EMC2	protein_coding	103.262	0.937232	2.4e-09	2.49e-08
ENSG00000267484	AC027319.1	antisense	4.23351	1.98115	2.4e-09	2.5e-08
ENSG00000115306	SPTBN1	protein_coding	1062.58	-0.805266	2.41e-09	2.5e-08
ENSG00000106012	IQCE	protein_coding	194.204	0.653551	2.41e-09	2.5e-08
ENSG00000100632	ERH	protein_coding	238.965	0.79604	2.42e-09	2.52e-08
ENSG00000164483	SAMD3	protein_coding	252.249	-0.939728	2.43e-09	2.52e-08
ENSG00000237576	LINC01888	antisense	4.65466	1.56649	2.43e-09	2.52e-08
ENSG00000068654	POLR1A	protein_coding	178.978	-0.677166	2.44e-09	2.52e-08
ENSG00000074800	ENO1	protein_coding	3293.67	0.683922	2.44e-09	2.53e-08
ENSG00000260361	AC106028.3	sense_intronic	33.9323	1.14413	2.46e-09	2.55e-08
ENSG00000178502	KLHL11	protein_coding	24.1331	-1.09102	2.48e-09	2.57e-08
ENSG00000152894	PTPRK	protein_coding	38.2009	-1.6306	2.48e-09	2.57e-08
ENSG00000164244	PRRC1	protein_coding	357.798	-0.512136	2.5e-09	2.59e-08
ENSG00000164167	LSM6	protein_coding	139.017	0.689044	2.52e-09	2.61e-08
ENSG00000198814	GK	protein_coding	1151.89	1.23461	2.52e-09	2.61e-08
ENSG00000197872	FAM49A	protein_coding	1373.03	0.67243	2.53e-09	2.61e-08
ENSG00000185920	PTCH1	protein_coding	139.222	-1.09678	2.54e-09	2.62e-08
ENSG00000140455	USP3	protein_coding	1811.42	0.482205	2.54e-09	2.62e-08
ENSG00000005436	GCFC2	protein_coding	104.36	-0.728727	2.55e-09	2.63e-08
[truncated: 18,595 more rows]

## Sheet: Supplementary Table S3
Supplementtary Table S3 Genes differentially expressed between healthy controls and SAP patients
ENSGid	Geneid	Function	baseMean	log2FC	Pvalue	Padj
ENSG00000183019	MCEMP1	protein_coding	1119.03	5.68	2.46e-81	5.07e-77
ENSG00000163754	GYG1	protein_coding	1838.28	3.66	3.53e-68	3.64e-64
ENSG00000138772	ANXA3	protein_coding	1830.54	4.56	1.3e-63	8.94e-60
ENSG00000163220	S100A9	protein_coding	40949.6	3.56	1.98e-61	1.02e-57
ENSG00000183696	UPP1	protein_coding	878.032	2.43	2.84e-61	1.17e-57
ENSG00000116717	GADD45A	protein_coding	256.982	4.06	4.19e-60	1.44e-56
ENSG00000021355	SERPINB1	protein_coding	4776.6	2.73	1.23e-58	3.61e-55
ENSG00000091106	NLRC4	protein_coding	1032.54	2.87	2.77e-58	7.12e-55
ENSG00000163221	S100A12	protein_coding	4942.53	5.72	6.46e-58	1.48e-54
ENSG00000143546	S100A8	protein_coding	17365.7	4.96	2.36e-57	4.86e-54
ENSG00000158869	FCER1G	protein_coding	3051.66	2.8	1.15e-55	2.15e-52
ENSG00000120306	CYSTM1	protein_coding	722.811	3.95	2.14e-55	3.67e-52
ENSG00000111229	ARPC3	protein_coding	2822.78	1.78	1.07e-52	1.69e-49
ENSG00000187116	LILRA5	protein_coding	1533.58	2.95	1.47e-51	2.16e-48
ENSG00000159496	RGL4	protein_coding	236.403	3.25	1.64e-51	2.25e-48
ENSG00000139572	GPR84	protein_coding	114.816	5.09	9.86e-51	1.27e-47
ENSG00000135404	CD63	protein_coding	1708.09	2.15	5.86e-50	7.1e-47
ENSG00000204397	CARD16	protein_coding	310.608	2.37	6.24e-50	7.14e-47
ENSG00000118508	RAB32	protein_coding	370.226	2.26	3.4e-49	3.68e-46
ENSG00000130755	GMFG	protein_coding	1394.45	1.88	7.34e-48	7.56e-45
ENSG00000101608	MYL12A	protein_coding	5140.6	1.6	2.17e-47	2.13e-44
ENSG00000164104	HMGB2	protein_coding	867.631	2.78	7.41e-47	6.94e-44
ENSG00000110079	MS4A4A	protein_coding	155.12	4.17	1.49e-46	1.33e-43
ENSG00000121316	PLBD1	protein_coding	4993.93	2.49	5.84e-46	5.01e-43
ENSG00000164096	C4orf3	protein_coding	1391.44	1.45	9.52e-46	7.54e-43
ENSG00000257017	HP	protein_coding	468.648	5.09	9.53e-46	7.54e-43
ENSG00000118113	MMP8	protein_coding	1747.34	6.53	1.02e-45	7.76e-43
ENSG00000166527	CLEC4D	protein_coding	559.843	4.47	1.08e-45	7.91e-43
ENSG00000115590	IL1R2	protein_coding	1717.42	3.99	3.34e-45	2.37e-42
ENSG00000184677	ZBTB40	protein_coding	524.787	-1.03	4.5e-45	3.09e-42
ENSG00000163958	ZDHHC19	protein_coding	56.7782	6.08	4.31e-44	2.86e-41
ENSG00000142657	PGD	protein_coding	4699.2	2.28	7.29e-44	4.69e-41
ENSG00000106070	GRB10	protein_coding	199.958	3.2	7.86e-44	4.9e-41
ENSG00000140379	BCL2A1	protein_coding	671.897	3.83	1.4e-43	8.48e-41
ENSG00000118520	ARG1	protein_coding	566.295	5.4	1.45e-43	8.51e-41
ENSG00000163466	ARPC2	protein_coding	6951.13	1.41	1.89e-43	1.08e-40
ENSG00000113368	LMNB1	protein_coding	1594.28	2.25	2.4e-43	1.34e-40
ENSG00000132963	POMP	protein_coding	273.45	1.52	4.22e-43	2.29e-40
ENSG00000136810	TXN	protein_coding	377.522	2.9	8.81e-43	4.65e-40
ENSG00000102144	PGK1	protein_coding	4298.06	1.61	9.12e-43	4.7e-40
ENSG00000077984	CST7	protein_coding	1550.09	2.85	1.53e-42	7.67e-40
ENSG00000170525	PFKFB3	protein_coding	1696.7	3.18	5.07e-42	2.45e-39
ENSG00000197006	METTL9	protein_coding	2682.01	2.42	5.12e-42	2.45e-39
ENSG00000069974	RAB27A	protein_coding	3152.63	1.65	1.1e-41	5.17e-39
ENSG00000184005	ST6GALNAC3	protein_coding	98.3679	3.23	1.97e-41	9.03e-39
ENSG00000131236	CAP1	protein_coding	11489.2	1.48	4.04e-41	1.81e-38
ENSG00000187554	TLR5	protein_coding	773.174	2.82	1.35e-40	5.9e-38
ENSG00000103671	TRIP4	protein_coding	249.907	1.19	2.41e-40	1.03e-37
ENSG00000120265	PCMT1	protein_coding	581.481	2	2.98e-40	1.25e-37
ENSG00000274536	AL034397.3	antisense	2383.72	2.25	5.56e-40	2.27e-37
ENSG00000280832	GSEC	antisense	167.903	2.98	5.61e-40	2.27e-37
ENSG00000123836	PFKFB2	protein_coding	833.362	3.93	6.89e-40	2.73e-37
ENSG00000204472	AIF1	protein_coding	1041.75	1.95	8.38e-40	3.25e-37
ENSG00000090376	IRAK3	protein_coding	2957.98	2.55	9.06e-40	3.46e-37
ENSG00000102010	BMX	protein_coding	206.773	3.41	9.33e-40	3.49e-37
ENSG00000163541	SUCLG1	protein_coding	368.49	1.07	9.82e-40	3.61e-37
ENSG00000008394	MGST1	protein_coding	187.54	2.5	1.62e-39	5.86e-37
ENSG00000163959	SLC51A	protein_coding	45.4826	6.53	1.9e-39	6.75e-37
ENSG00000180509	KCNE1	protein_coding	150.262	3.01	2.82e-39	9.85e-37
ENSG00000085063	CD59	protein_coding	741.317	1.83	3.08e-39	1.06e-36
ENSG00000100504	PYGL	protein_coding	6653.35	2.38	1.3e-38	4.39e-36
ENSG00000100612	DHRS7	protein_coding	1354.56	1.44	1.47e-38	4.89e-36
ENSG00000159352	PSMD4	protein_coding	817.889	1.08	1.95e-38	6.36e-36
ENSG00000204936	CD177	protein_coding	1761.56	6.77	6.35e-38	2.04e-35
ENSG00000134333	LDHA	protein_coding	2917.94	2.29	7.16e-38	2.27e-35
ENSG00000070540	WIPI1	protein_coding	340.947	1.69	8.05e-38	2.51e-35
ENSG00000068697	LAPTM4A	protein_coding	980.238	1.34	1.17e-37	3.59e-35
ENSG00000155307	SAMSN1	protein_coding	925.471	3.13	1.67e-37	5.07e-35
ENSG00000160883	HK3	protein_coding	1208.77	2.83	2.33e-37	6.97e-35
ENSG00000164088	PPM1M	protein_coding	879.903	1.49	2.37e-37	6.97e-35
ENSG00000268734	AC245128.3	lincRNA	667.347	3.05	2.42e-37	7.01e-35
ENSG00000054793	ATP9A	protein_coding	253.425	3.7	4.18e-37	1.19e-34
ENSG00000134996	OSTF1	protein_coding	2148.58	1.37	4.35e-37	1.23e-34
ENSG00000152804	HHEX	protein_coding	781.379	1.58	4.52e-37	1.26e-34
ENSG00000233461	AL445524.1	antisense	64.8324	2.47	7.23e-37	1.99e-34
ENSG00000155097	ATP6V1C1	protein_coding	1111.45	2.29	8.71e-37	2.36e-34
ENSG00000214212	C19orf38	protein_coding	548.423	1.87	9.7e-37	2.6e-34
ENSG00000137509	PRCP	protein_coding	1674.49	1.31	1.3e-36	3.44e-34
ENSG00000112062	MAPK14	protein_coding	4100.17	2.22	1.44e-36	3.76e-34
ENSG00000109854	HTATIP2	protein_coding	501.776	1.53	2.31e-36	5.96e-34
ENSG00000274173	AL035661.1	lincRNA	112.414	3.74	3.21e-36	8.15e-34
ENSG00000166197	NOLC1	protein_coding	597.639	-1.06	3.94e-36	9.89e-34
ENSG00000143771	CNIH4	protein_coding	406.29	1.9	4.02e-36	9.98e-34
ENSG00000184613	NELL2	protein_coding	530.01	-2.67	4.54e-36	1.11e-33
ENSG00000168615	ADAM9	protein_coding	390.705	2.59	4.95e-36	1.2e-33
ENSG00000005302	MSL3	protein_coding	1855.66	1.65	5.37e-36	1.29e-33
ENSG00000101558	VAPA	protein_coding	1946.54	1.6	5.62e-36	1.33e-33
ENSG00000113732	ATP6V0E1	protein_coding	1248.2	1.39	5.76e-36	1.35e-33
ENSG00000132357	CARD6	protein_coding	509.132	2.07	7.4e-36	1.71e-33
ENSG00000150337	FCGR1A	protein_coding	244.804	3.29	9.8e-36	2.24e-33
ENSG00000197956	S100A6	protein_coding	2394.6	1.74	1.18e-35	2.66e-33
ENSG00000168288	MMADHC	protein_coding	738.524	1.82	1.21e-35	2.71e-33
ENSG00000160746	ANO10	protein_coding	244.666	1.8	1.52e-35	3.36e-33
ENSG00000137767	SQOR	protein_coding	509.427	1.58	2.15e-35	4.71e-33
ENSG00000108984	MAP2K6	protein_coding	673.032	2.35	3.03e-35	6.57e-33
ENSG00000116984	MTR	protein_coding	476.492	-1.3	3.22e-35	6.9e-33
ENSG00000213719	CLIC1	protein_coding	2716.84	1.77	3.36e-35	7.14e-33
ENSG00000096063	SRPK1	protein_coding	2014.97	1.85	3.66e-35	7.69e-33
ENSG00000067064	IDI1	protein_coding	788.324	2.89	5.08e-35	1.06e-32
ENSG00000143110	C1orf162	protein_coding	1481.61	1.64	5.64e-35	1.16e-32
ENSG00000136026	CKAP4	protein_coding	1581.93	2.6	7.6e-35	1.55e-32
ENSG00000169299	PGM2	protein_coding	639.368	1.76	8.89e-35	1.79e-32
ENSG00000130429	ARPC1B	protein_coding	219.176	1.24	1.56e-34	3.12e-32
ENSG00000063587	ZNF275	protein_coding	174.612	-1.34	2.59e-34	5.12e-32
ENSG00000172594	SMPDL3A	protein_coding	204.316	3.25	6.02e-34	1.18e-31
ENSG00000183621	ZNF438	protein_coding	441.307	2.22	6.05e-34	1.18e-31
ENSG00000058799	YIPF1	protein_coding	446.432	1.51	6.73e-34	1.29e-31
ENSG00000177879	AP3S1	protein_coding	359.635	1.45	7.27e-34	1.38e-31
ENSG00000148175	STOM	protein_coding	2306.94	2.48	7.32e-34	1.38e-31
ENSG00000134248	LAMTOR5	protein_coding	277.124	1.84	8.86e-34	1.65e-31
ENSG00000148925	BTBD10	protein_coding	306.462	1.37	8.87e-34	1.65e-31
ENSG00000173744	AGFG1	protein_coding	1506.03	2.17	1.15e-33	2.11e-31
ENSG00000088832	FKBP1A	protein_coding	2994.12	1.28	1.33e-33	2.42e-31
ENSG00000027697	IFNGR1	protein_coding	2990.94	2.01	1.38e-33	2.49e-31
ENSG00000112299	VNN1	protein_coding	1521.12	4.21	1.42e-33	2.55e-31
ENSG00000079215	SLC1A3	protein_coding	71.6513	4.97	1.93e-33	3.42e-31
ENSG00000132170	PPARG	protein_coding	18.8153	5.29	2.29e-33	4.02e-31
ENSG00000132581	SDF2	protein_coding	328.869	1.19	2.3e-33	4.02e-31
ENSG00000116209	TMEM59	protein_coding	1214.93	1.21	3.86e-33	6.68e-31
ENSG00000181754	AMIGO1	protein_coding	155.676	-2	4.45e-33	7.63e-31
ENSG00000130816	DNMT1	protein_coding	604.46	-1.01	5.25e-33	8.93e-31
ENSG00000131100	ATP6V1E1	protein_coding	574.235	1.38	5.49e-33	9.27e-31
ENSG00000112335	SNX3	protein_coding	1925.93	2.08	5.64e-33	9.44e-31
ENSG00000154589	LY96	protein_coding	179.117	2.61	6.08e-33	1.01e-30
ENSG00000148154	UGCG	protein_coding	862.284	2.56	6.8e-33	1.12e-30
ENSG00000148834	GSTO1	protein_coding	374.43	1.66	8.05e-33	1.32e-30
ENSG00000152463	OLAH	protein_coding	59.7685	5.74	9.31e-33	1.51e-30
ENSG00000213373	LINC00671	lincRNA	49.8324	3.8	9.93e-33	1.59e-30
ENSG00000096060	FKBP5	protein_coding	3560.68	2.55	9.96e-33	1.59e-30
ENSG00000155926	SLA	protein_coding	4788.51	1.65	1.16e-32	1.83e-30
ENSG00000100764	PSMC1	protein_coding	334.831	1.06	1.26e-32	1.99e-30
ENSG00000100554	ATP6V1D	protein_coding	280.697	1.54	1.54e-32	2.41e-30
ENSG00000196954	CASP4	protein_coding	3316.15	1.39	1.62e-32	2.51e-30
ENSG00000111640	GAPDH	protein_coding	6697.37	1.46	1.83e-32	2.82e-30
ENSG00000169385	RNASE2	protein_coding	319.296	3.69	2.48e-32	3.78e-30
ENSG00000130066	SAT1	protein_coding	4813.78	1.66	3.09e-32	4.68e-30
ENSG00000179918	SEPHS2	protein_coding	574.87	1.12	3.78e-32	5.69e-30
ENSG00000230989	HSBP1	protein_coding	450.4	1.32	6.32e-32	9.43e-30
ENSG00000213903	LTB4R	protein_coding	772.28	1.63	7.57e-32	1.12e-29
ENSG00000170909	OSCAR	protein_coding	504.455	1.89	8.68e-32	1.27e-29
ENSG00000198589	LRBA	protein_coding	520.899	-1.32	8.68e-32	1.27e-29
ENSG00000203710	CR1	protein_coding	3141.9	2.43	8.88e-32	1.29e-29
ENSG00000108950	FAM20A	protein_coding	88.0457	5.54	9.11e-32	1.31e-29
ENSG00000198018	ENTPD7	protein_coding	111.018	3.46	2.05e-31	2.94e-29
ENSG00000121552	CSTA	protein_coding	197.51	2.52	2.48e-31	3.52e-29
ENSG00000157800	SLC37A3	protein_coding	514.512	2.16	2.52e-31	3.55e-29
ENSG00000163710	PCOLCE2	protein_coding	57.7505	7.36	2.58e-31	3.61e-29
ENSG00000115271	GCA	protein_coding	10242.7	2.5	2.71e-31	3.77e-29
ENSG00000134243	SORT1	protein_coding	1027.69	2.03	2.86e-31	3.92e-29
ENSG00000137806	NDUFAF1	protein_coding	152.498	1.44	2.86e-31	3.92e-29
ENSG00000078618	NRDC	protein_coding	3245.34	1.13	2.87e-31	3.92e-29
ENSG00000271605	MILR1	protein_coding	315.773	2.35	3.01e-31	4.08e-29
ENSG00000109743	BST1	protein_coding	1097.08	1.92	3.09e-31	4.15e-29
ENSG00000109466	KLHL2	protein_coding	897.155	2.39	3.26e-31	4.36e-29
ENSG00000104918	RETN	protein_coding	58.3177	4.84	3.88e-31	5.15e-29
ENSG00000110934	BIN2	protein_coding	5759.42	1	4.82e-31	6.36e-29
ENSG00000140612	SEC11A	protein_coding	592.364	1.14	5.45e-31	7.15e-29
ENSG00000144848	ATG3	protein_coding	908.067	1.43	6.42e-31	8.35e-29
ENSG00000167434	CA4	protein_coding	239.709	2.97	6.45e-31	8.35e-29
ENSG00000136167	LCP1	protein_coding	38408.6	1.25	6.52e-31	8.39e-29
ENSG00000110077	MS4A6A	protein_coding	1548.66	1.89	7.94e-31	1.02e-28
ENSG00000124107	SLPI	protein_coding	168.57	3.6	1.09e-30	1.39e-28
ENSG00000183578	TNFAIP8L3	protein_coding	11.9876	6.88	1.18e-30	1.49e-28
ENSG00000173597	SULT1B1	protein_coding	2399.12	2.17	1.74e-30	2.18e-28
ENSG00000088387	DOCK9	protein_coding	424.032	-1.65	1.85e-30	2.3e-28
ENSG00000111348	ARHGDIB	protein_coding	15556.5	1.19	2.16e-30	2.67e-28
ENSG00000137752	CASP1	protein_coding	2273.38	1.22	2.36e-30	2.91e-28
ENSG00000143119	CD53	protein_coding	7709.17	1.09	2.39e-30	2.93e-28
ENSG00000179299	NSUN7	protein_coding	213.002	2.75	2.47e-30	3.01e-28
ENSG00000115604	IL18R1	protein_coding	699.555	2.91	2.71e-30	3.28e-28
ENSG00000163191	S100A11	protein_coding	6617.13	1.85	2.73e-30	3.29e-28
ENSG00000097033	SH3GLB1	protein_coding	2955.26	1.72	2.77e-30	3.32e-28
ENSG00000152766	ANKRD22	protein_coding	111.384	3.64	2.98e-30	3.55e-28
ENSG00000163812	ZDHHC3	protein_coding	760.663	1.38	3.98e-30	4.71e-28
ENSG00000138413	IDH1	protein_coding	504.548	1.41	4.79e-30	5.64e-28
ENSG00000171456	ASXL1	protein_coding	616.824	-0.77	4.9e-30	5.74e-28
ENSG00000065135	GNAI3	protein_coding	2048.51	1.36	6.27e-30	7.3e-28
ENSG00000112053	SLC26A8	protein_coding	207.848	2.74	6.85e-30	7.92e-28
ENSG00000152213	ARL11	protein_coding	390.244	1.5	7.61e-30	8.76e-28
ENSG00000115310	RTN4	protein_coding	2479.07	1.23	8.07e-30	9.23e-28
ENSG00000118680	MYL12B	protein_coding	1688.58	1.46	8.5e-30	9.67e-28
ENSG00000103005	USB1	protein_coding	1034.88	1.8	8.91e-30	1.01e-27
ENSG00000060971	ACAA1	protein_coding	590.155	1.23	9.03e-30	1.02e-27
ENSG00000137312	FLOT1	protein_coding	1935.97	1.77	1.07e-29	1.19e-27
ENSG00000184557	SOCS3	protein_coding	775.028	2.98	1.13e-29	1.26e-27
ENSG00000156414	TDRD9	protein_coding	289.411	4.26	1.25e-29	1.38e-27
ENSG00000123119	NECAB1	protein_coding	60.9537	9.05	1.34e-29	1.48e-27
ENSG00000118564	FBXL5	protein_coding	4799.72	1.54	1.36e-29	1.49e-27
ENSG00000078124	ACER3	protein_coding	831.624	2.3	1.5e-29	1.64e-27
ENSG00000232533	AC093673.1	antisense	64.7272	1.86	1.56e-29	1.69e-27
ENSG00000138190	EXOC6	protein_coding	546.806	1.98	1.65e-29	1.78e-27
ENSG00000131966	ACTR10	protein_coding	417.999	1.25	1.72e-29	1.84e-27
ENSG00000106245	BUD31	protein_coding	236.958	1.08	1.93e-29	2.06e-27
ENSG00000166523	CLEC4E	protein_coding	1104.8	1.98	2.19e-29	2.33e-27
ENSG00000169764	UGP2	protein_coding	1135.12	1.17	2.29e-29	2.42e-27
ENSG00000102897	LYRM1	protein_coding	302.57	1.51	2.38e-29	2.5e-27
ENSG00000115129	TP53I3	protein_coding	48.5874	2.67	2.5e-29	2.61e-27
ENSG00000198604	BAZ1A	protein_coding	3683.06	1.74	2.69e-29	2.79e-27
ENSG00000132825	PPP1R3D	protein_coding	571.463	1.76	2.79e-29	2.88e-27
ENSG00000073849	ST6GAL1	protein_coding	1806.12	-1.22	2.89e-29	2.98e-27
ENSG00000153310	FAM49B	protein_coding	3889.04	1.38	3.22e-29	3.3e-27
ENSG00000163171	CDC42EP3	protein_coding	3124.79	1.58	3.75e-29	3.82e-27
ENSG00000175471	MCTP1	protein_coding	518.122	1.73	4.15e-29	4.21e-27
ENSG00000126945	HNRNPH2	protein_coding	1076.43	1.34	4.3e-29	4.34e-27
ENSG00000079277	MKNK1	protein_coding	1360.87	2.05	5.22e-29	5.24e-27
ENSG00000095380	NANS	protein_coding	183.4	1.44	5.55e-29	5.55e-27
ENSG00000167106	FAM102A	protein_coding	664.285	-1.91	5.88e-29	5.85e-27
ENSG00000026025	VIM	protein_coding	13668.4	1.28	6.01e-29	5.95e-27
ENSG00000175274	TP53I11	protein_coding	719.556	1.99	6.5e-29	6.4e-27
ENSG00000130309	COLGALT1	protein_coding	898.212	1.43	6.55e-29	6.43e-27
ENSG00000135441	BLOC1S1	protein_coding	89.5871	1.59	6.75e-29	6.58e-27
ENSG00000115607	IL18RAP	protein_coding	1716.03	2.95	7.04e-29	6.84e-27
ENSG00000204020	LIPN	protein_coding	107.717	2.58	7.22e-29	6.98e-27
ENSG00000277715	AC079174.2	antisense	24.7761	1.79	7.51e-29	7.23e-27
ENSG00000009694	TENM1	protein_coding	183.997	2.7	8.85e-29	8.48e-27
ENSG00000150403	TMCO3	protein_coding	466.29	1.76	9.07e-29	8.64e-27
ENSG00000059804	SLC2A3	protein_coding	6111.89	2.12	9.14e-29	8.67e-27
ENSG00000139433	GLTP	protein_coding	554.89	1.16	9.29e-29	8.77e-27
ENSG00000145287	PLAC8	protein_coding	1641.12	2.43	9.69e-29	9.11e-27
ENSG00000034713	GABARAPL2	protein_coding	993.2	1.19	1.12e-28	1.05e-26
ENSG00000151726	ACSL1	protein_coding	18974.8	2.3	1.36e-28	1.27e-26
ENSG00000197063	MAFG	protein_coding	277.94	1.86	1.42e-28	1.32e-26
ENSG00000105355	PLIN3	protein_coding	664.779	1.62	1.66e-28	1.53e-26
ENSG00000135046	ANXA1	protein_coding	3020.91	2.46	1.68e-28	1.54e-26
ENSG00000101474	APMAP	protein_coding	2159.32	1.58	1.95e-28	1.79e-26
ENSG00000139641	ESYT1	protein_coding	1313.98	-1.26	1.99e-28	1.81e-26
ENSG00000198833	UBE2J1	protein_coding	2495.28	1.9	2.06e-28	1.87e-26
ENSG00000271304	AL133507.1	processed_pseudogene	16.2247	3.24	2.25e-28	2.03e-26
ENSG00000197208	SLC22A4	protein_coding	369.223	2.23	2.41e-28	2.17e-26
ENSG00000196352	CD55	protein_coding	4686.98	2.31	2.43e-28	2.18e-26
ENSG00000136048	DRAM1	protein_coding	324.318	2.11	2.57e-28	2.29e-26
ENSG00000102245	CD40LG	protein_coding	252.535	-1.9	2.79e-28	2.48e-26
ENSG00000088298	EDEM2	protein_coding	371.032	1.03	3.17e-28	2.8e-26
ENSG00000129559	NEDD8	protein_coding	214.505	1.05	3.41e-28	3e-26
ENSG00000122642	FKBP9	protein_coding	49.5045	2.16	3.53e-28	3.09e-26
ENSG00000138029	HADHB	protein_coding	1007.86	0.79	3.54e-28	3.09e-26
ENSG00000164120	HPGD	protein_coding	251.797	3.95	3.84e-28	3.34e-26
ENSG00000170439	METTL7B	protein_coding	22.011	5.95	3.93e-28	3.4e-26
ENSG00000197249	SERPINA1	protein_coding	15703.3	1.77	4.3e-28	3.71e-26
ENSG00000136315	AL355922.1	lincRNA	12.2363	4.1	4.32e-28	3.71e-26
ENSG00000173171	MTX1	protein_coding	186.371	1.28	4.37e-28	3.73e-26
ENSG00000183495	EP400	protein_coding	606.738	-0.94	4.95e-28	4.2e-26
ENSG00000116711	PLA2G4A	protein_coding	81.8833	1.78	4.96e-28	4.2e-26
ENSG00000138069	RAB1A	protein_coding	1078.14	1.16	5.28e-28	4.46e-26
ENSG00000188786	MTF1	protein_coding	814.371	1.36	5.66e-28	4.76e-26
ENSG00000100985	MMP9	protein_coding	1945.75	3.6	6.41e-28	5.37e-26
ENSG00000112303	VNN2	protein_coding	11642.8	2.25	6.71e-28	5.59e-26
ENSG00000030066	NUP160	protein_coding	471.907	-1.03	6.79e-28	5.64e-26
ENSG00000119013	NDUFB3	protein_coding	97.7073	2.57	7.65e-28	6.33e-26
ENSG00000135424	ITGA7	protein_coding	26.6441	4.49	8.4e-28	6.92e-26
ENSG00000145555	MYO10	protein_coding	40.2494	3.44	8.76e-28	7.19e-26
ENSG00000143641	GALNT2	protein_coding	610.636	1.97	9.16e-28	7.46e-26
ENSG00000166949	SMAD3	protein_coding	614.353	-1.16	9.17e-28	7.46e-26
ENSG00000144040	SFXN5	protein_coding	167.446	1.46	9.5e-28	7.7e-26
ENSG00000086288	NME8	protein_coding	129.944	2.18	9.55e-28	7.71e-26
ENSG00000152422	XRCC4	protein_coding	60.2572	2.57	1.04e-27	8.35e-26
ENSG00000257093	KIAA1147	protein_coding	654.322	-1.39	1.09e-27	8.73e-26
ENSG00000174197	MGA	protein_coding	596.293	-0.93	1.28e-27	1.02e-25
ENSG00000118922	KLF12	protein_coding	657.469	-1.8	1.33e-27	1.06e-25
ENSG00000155561	NUP205	protein_coding	443.356	-0.96	1.35e-27	1.07e-25
ENSG00000165272	AQP3	protein_coding	243.377	-1.86	1.46e-27	1.15e-25
ENSG00000275210	AC245884.11	processed_transcript	84.2444	2.71	1.52e-27	1.19e-25
ENSG00000118518	RNF146	protein_coding	634.851	1.44	1.56e-27	1.22e-25
ENSG00000157064	NMNAT2	protein_coding	6.037	3.9	1.68e-27	1.31e-25
ENSG00000205352	PRR13	protein_coding	1296.76	1.25	1.8e-27	1.4e-25
ENSG00000104375	STK3	protein_coding	151.231	1.83	1.96e-27	1.52e-25
ENSG00000261596	AC005632.2	sense_intronic	109.697	2.36	2.04e-27	1.57e-25
ENSG00000100364	KIAA0930	protein_coding	1052.84	1.32	2.21e-27	1.7e-25
ENSG00000007237	GAS7	protein_coding	1918.44	1.85	2.69e-27	2.06e-25
ENSG00000082212	ME2	protein_coding	1301.8	0.99	2.87e-27	2.19e-25
ENSG00000122694	GLIPR2	protein_coding	2460.17	1.32	3.23e-27	2.45e-25
ENSG00000173614	NMNAT1	protein_coding	172.924	1.01	3.45e-27	2.61e-25
ENSG00000117614	SYF2	protein_coding	681.097	0.98	3.74e-27	2.82e-25
ENSG00000237765	FAM200B	protein_coding	307.033	1.32	3.82e-27	2.87e-25
ENSG00000159128	IFNGR2	protein_coding	2501.93	1.39	3.88e-27	2.9e-25
ENSG00000127334	DYRK2	protein_coding	985.958	-1.43	4.35e-27	3.25e-25
ENSG00000140563	MCTP2	protein_coding	2146.63	1.92	4.39e-27	3.27e-25
ENSG00000136634	IL10	protein_coding	30.4664	5.48	4.44e-27	3.29e-25
ENSG00000087157	PGS1	protein_coding	977.426	1.78	5.58e-27	4.12e-25
ENSG00000161791	FMNL3	protein_coding	478.735	-1.34	5.61e-27	4.13e-25
ENSG00000171860	C3AR1	protein_coding	651.678	2.63	5.87e-27	4.3e-25
ENSG00000165006	UBAP1	protein_coding	1203.31	1.31	5.92e-27	4.32e-25
ENSG00000092020	PPP2R3C	protein_coding	587.78	1.44	6.04e-27	4.39e-25
ENSG00000181929	PRKAG1	protein_coding	324.73	0.87	6.38e-27	4.62e-25
ENSG00000182197	EXT1	protein_coding	187.606	1.57	7.2e-27	5.2e-25
ENSG00000189159	JPT1	protein_coding	1050.22	1.4	7.32e-27	5.27e-25
ENSG00000116741	RGS2	protein_coding	6720.32	1.71	7.96e-27	5.71e-25
ENSG00000260563	AC132872.1	lincRNA	97.7465	1.57	9.04e-27	6.47e-25
ENSG00000133030	MPRIP	protein_coding	1013.54	-1.17	9.34e-27	6.65e-25
ENSG00000044446	PHKA2	protein_coding	616.01	1.06	9.84e-27	6.99e-25
ENSG00000120656	TAF12	protein_coding	247.729	1.22	1.04e-26	7.38e-25
ENSG00000134153	EMC7	protein_coding	354.75	0.82	1.05e-26	7.43e-25
ENSG00000104325	DECR1	protein_coding	911.026	0.84	1.07e-26	7.55e-25
ENSG00000168495	POLR3D	protein_coding	158.861	-1.05	1.16e-26	8.13e-25
ENSG00000143797	MBOAT2	protein_coding	816.804	1.8	1.19e-26	8.33e-25
ENSG00000171314	PGAM1	protein_coding	478.89	1.19	1.21e-26	8.41e-25
ENSG00000213722	DDAH2	protein_coding	119.968	2.11	1.28e-26	8.87e-25
ENSG00000051620	HEBP2	protein_coding	779.348	1.2	1.38e-26	9.55e-25
ENSG00000110080	ST3GAL4	protein_coding	262.752	1.98	1.49e-26	1.03e-24
ENSG00000091436	MAP3K20	protein_coding	328.114	1.69	1.58e-26	1.08e-24
ENSG00000241685	ARPC1A	protein_coding	149.688	1.1	1.65e-26	1.13e-24
ENSG00000171130	ATP6V0E2	protein_coding	121.52	-1.34	1.74e-26	1.19e-24
ENSG00000135596	MICAL1	protein_coding	1088.89	1.25	1.74e-26	1.19e-24
ENSG00000135049	AGTPBP1	protein_coding	1849.9	1.65	1.9e-26	1.29e-24
ENSG00000169896	ITGAM	protein_coding	3077.34	1.92	2.02e-26	1.37e-24
ENSG00000137947	GTF2B	protein_coding	224.574	1.3	2.1e-26	1.42e-24
ENSG00000204634	TBC1D8	protein_coding	343.96	2.05	2.28e-26	1.53e-24
ENSG00000102393	GLA	protein_coding	177.01	1.19	2.33e-26	1.55e-24
ENSG00000146425	DYNLT1	protein_coding	567.256	1.25	2.56e-26	1.71e-24
ENSG00000144118	RALB	protein_coding	2742.01	1.65	3.22e-26	2.14e-24
ENSG00000089220	PEBP1	protein_coding	429.568	-0.95	3.54e-26	2.34e-24
ENSG00000196187	TMEM63A	protein_coding	782.157	-1	3.67e-26	2.42e-24
ENSG00000188404	SELL	protein_coding	29271.8	1.52	3.99e-26	2.62e-24
ENSG00000133318	RTN3	protein_coding	5810	1.49	4.05e-26	2.66e-24
ENSG00000125356	NDUFA1	protein_coding	136.681	2.05	4.23e-26	2.77e-24
ENSG00000163156	SCNM1	protein_coding	268.523	0.83	5.09e-26	3.32e-24
ENSG00000168297	PXK	protein_coding	826.343	1.32	5.12e-26	3.32e-24
ENSG00000171603	CLSTN1	protein_coding	685.53	-1.08	7.58e-26	4.91e-24
ENSG00000186431	FCAR	protein_coding	632.59	2.57	7.67e-26	4.94e-24
ENSG00000151948	GLT1D1	protein_coding	1869.38	1.69	7.68e-26	4.94e-24
ENSG00000058272	PPP1R12A	protein_coding	2810.28	1.2	8.22e-26	5.27e-24
ENSG00000158796	DEDD	protein_coding	461.33	0.83	8.38e-26	5.36e-24
ENSG00000144749	LRIG1	protein_coding	199.565	-1.54	8.7e-26	5.55e-24
ENSG00000113916	BCL6	protein_coding	8495.92	2.23	8.95e-26	5.69e-24
ENSG00000117868	ESYT2	protein_coding	1282.57	-0.96	9.69e-26	6.14e-24
ENSG00000115425	PECR	protein_coding	107.705	1.89	1.02e-25	6.45e-24
ENSG00000151465	CDC123	protein_coding	775.697	0.94	1.04e-25	6.53e-24
ENSG00000166946	CCNDBP1	protein_coding	1499.52	1.01	1.04e-25	6.56e-24
ENSG00000127948	POR	protein_coding	411.517	1.82	1.06e-25	6.61e-24
ENSG00000055483	USP36	protein_coding	369.016	-1.14	1.09e-25	6.83e-24
ENSG00000119471	HSDL2	protein_coding	1000.68	1.57	1.1e-25	6.83e-24
ENSG00000165490	DDIAS	protein_coding	99.4588	1.9	1.12e-25	6.95e-24
ENSG00000171530	TBCA	protein_coding	114.464	1.53	1.24e-25	7.68e-24
ENSG00000158373	HIST1H2BD	protein_coding	117.857	2.13	1.29e-25	7.95e-24
ENSG00000077238	IL4R	protein_coding	2238.13	1.59	1.48e-25	9.1e-24
ENSG00000120688	WBP4	protein_coding	190.787	1.11	1.81e-25	1.11e-23
ENSG00000070495	JMJD6	protein_coding	286.2	1.14	1.91e-25	1.17e-23
ENSG00000092841	MYL6	protein_coding	1959.13	2.08	2e-25	1.22e-23
ENSG00000010671	BTK	protein_coding	931.276	1	2.03e-25	1.23e-23
ENSG00000042493	CAPG	protein_coding	506.888	1.7	2.07e-25	1.25e-23
ENSG00000173221	GLRX	protein_coding	747.162	1.38	2.19e-25	1.32e-23
ENSG00000128294	TPST2	protein_coding	915.507	1.29	2.21e-25	1.33e-23
ENSG00000249437	NAIP	protein_coding	437.191	2.58	2.23e-25	1.34e-23
ENSG00000152229	PSTPIP2	protein_coding	906.195	1.79	2.28e-25	1.36e-23
ENSG00000135426	TESPA1	protein_coding	775.674	-1.69	2.42e-25	1.45e-23
ENSG00000185989	RASA3	protein_coding	1332.5	-0.84	2.53e-25	1.5e-23
ENSG00000108021	FAM208B	protein_coding	567.053	-0.95	2.81e-25	1.67e-23
ENSG00000114423	CBLB	protein_coding	601.879	-1.28	3.12e-25	1.85e-23
ENSG00000244482	LILRA6	protein_coding	1523.86	2.53	3.25e-25	1.92e-23
ENSG00000151692	RNF144A	protein_coding	289.81	-1.4	3.5e-25	2.06e-23
ENSG00000171155	C1GALT1C1	protein_coding	173.089	1.71	4.59e-25	2.69e-23
ENSG00000166881	NEMP1	protein_coding	241.455	-1.3	4.61e-25	2.7e-23
ENSG00000122862	SRGN	protein_coding	12838.3	1.99	4.69e-25	2.74e-23
ENSG00000198818	SFT2D1	protein_coding	400.608	1.14	4.73e-25	2.74e-23
ENSG00000140948	ZCCHC14	protein_coding	139.226	-1.19	4.73e-25	2.74e-23
ENSG00000140307	GTF2A2	protein_coding	241.696	1	4.82e-25	2.79e-23
ENSG00000182117	NOP10	protein_coding	302.059	1.87	4.99e-25	2.88e-23
ENSG00000121064	SCPEP1	protein_coding	1127.41	1.42	5.02e-25	2.89e-23
ENSG00000204577	LILRB3	protein_coding	3182.39	1.69	5.1e-25	2.93e-23
ENSG00000163956	LRPAP1	protein_coding	761.854	1.43	5.28e-25	3.02e-23
ENSG00000143612	C1orf43	protein_coding	761.833	0.74	5.37e-25	3.06e-23
ENSG00000113749	HRH2	protein_coding	2002.61	2	5.78e-25	3.29e-23
ENSG00000258227	CLEC5A	protein_coding	180.75	2.89	6.15e-25	3.49e-23
ENSG00000107742	SPOCK2	protein_coding	1945.85	-1.51	6.27e-25	3.55e-23
ENSG00000129351	ILF3	protein_coding	1502.04	-0.76	6.31e-25	3.56e-23
ENSG00000012779	ALOX5	protein_coding	3159.79	1.76	6.56e-25	3.69e-23
ENSG00000070269	TMEM260	protein_coding	409.471	1.58	7.02e-25	3.94e-23
ENSG00000163636	PSMD6	protein_coding	606.506	0.98	7.1e-25	3.97e-23
ENSG00000145349	CAMK2D	protein_coding	381.478	-1.15	7.38e-25	4.12e-23
ENSG00000054523	KIF1B	protein_coding	985.244	1.8	7.55e-25	4.2e-23
ENSG00000116793	PHTF1	protein_coding	266.606	1.76	8.08e-25	4.48e-23
ENSG00000225973	PIGBOS1	protein_coding	43.4231	1.22	8.17e-25	4.52e-23
ENSG00000159348	CYB5R1	protein_coding	309.379	1.16	8.36e-25	4.62e-23
ENSG00000156113	KCNMA1	protein_coding	54.8291	5.21	8.62e-25	4.75e-23
ENSG00000168763	CNNM3	protein_coding	179.432	-1.14	8.81e-25	4.84e-23
ENSG00000212743	AL137145.1	lincRNA	70.3563	2.41	9.27e-25	5.08e-23
ENSG00000198315	ZKSCAN8	protein_coding	543.116	-1.13	9.69e-25	5.29e-23
ENSG00000135127	BICDL1	protein_coding	109.343	-1.71	1.02e-24	5.56e-23
ENSG00000119321	FKBP15	protein_coding	1324.1	1.06	1.05e-24	5.68e-23
ENSG00000138639	ARHGAP24	protein_coding	178.286	1.39	1.25e-24	6.75e-23
ENSG00000116815	CD58	protein_coding	403.29	1.66	1.25e-24	6.75e-23
ENSG00000081059	TCF7	protein_coding	2533.28	-1.88	1.26e-24	6.81e-23
ENSG00000272825	AL844908.1	antisense	51.2205	1.48	1.29e-24	6.95e-23
ENSG00000101182	PSMA7	protein_coding	614.919	0.97	1.37e-24	7.34e-23
ENSG00000117118	SDHB	protein_coding	353.392	0.83	1.42e-24	7.59e-23
ENSG00000143515	ATP8B2	protein_coding	937.121	-1.38	1.45e-24	7.75e-23
ENSG00000137869	CYP19A1	protein_coding	37.8518	8.97	1.47e-24	7.82e-23
ENSG00000008952	SEC62	protein_coding	2332.79	1.41	1.5e-24	7.98e-23
ENSG00000111817	DSE	protein_coding	476.042	1.64	1.57e-24	8.29e-23
ENSG00000260916	CCPG1	protein_coding	821.609	1.91	1.65e-24	8.68e-23
ENSG00000134954	ETS1	protein_coding	6444.59	-1.48	1.65e-24	8.68e-23
ENSG00000135503	ACVR1B	protein_coding	315.828	1.55	1.66e-24	8.71e-23
ENSG00000173369	C1QB	protein_coding	43.6712	4.44	1.66e-24	8.71e-23
ENSG00000134827	TCN1	protein_coding	150.904	2.53	1.74e-24	9.09e-23
ENSG00000068305	MEF2A	protein_coding	1153.94	1.55	1.93e-24	1.01e-22
ENSG00000143207	RFWD2	protein_coding	1015.81	1.05	1.93e-24	1.01e-22
ENSG00000198898	CAPZA2	protein_coding	1477.75	1.78	1.97e-24	1.02e-22
ENSG00000168461	RAB31	protein_coding	3028.19	1.63	2.11e-24	1.09e-22
ENSG00000129691	ASH2L	protein_coding	546.676	0.57	2.16e-24	1.12e-22
ENSG00000105639	JAK3	protein_coding	2332.21	1.27	2.2e-24	1.13e-22
ENSG00000163568	AIM2	protein_coding	212.321	2.21	2.38e-24	1.22e-22
ENSG00000116260	QSOX1	protein_coding	498.979	1.73	2.41e-24	1.23e-22
ENSG00000173890	GPR160	protein_coding	447.346	2.34	2.42e-24	1.24e-22
ENSG00000196072	BLOC1S2	protein_coding	273.888	1.28	2.59e-24	1.32e-22
ENSG00000184432	COPB2	protein_coding	1348.41	0.8	2.72e-24	1.39e-22
ENSG00000065615	CYB5R4	protein_coding	1386.74	1.3	2.99e-24	1.51e-22
ENSG00000137145	DENND4C	protein_coding	441.599	-0.92	3.14e-24	1.59e-22
ENSG00000186583	SPATC1	protein_coding	6.40831	4.3	3.18e-24	1.6e-22
ENSG00000153107	ANAPC1	protein_coding	143.521	-1.34	3.31e-24	1.67e-22
ENSG00000266265	KLF14	protein_coding	3.48354	6.17	3.45e-24	1.74e-22
ENSG00000123609	NMI	protein_coding	1135.74	1.4	3.9e-24	1.96e-22
ENSG00000145041	DCAF1	protein_coding	369.141	-0.81	3.93e-24	1.96e-22
ENSG00000154310	TNIK	protein_coding	408.316	-1.25	4.12e-24	2.05e-22
ENSG00000198363	ASPH	protein_coding	613.414	2.55	4.13e-24	2.05e-22
ENSG00000170113	NIPA1	protein_coding	152.345	-1.27	4.2e-24	2.08e-22
ENSG00000115828	QPCT	protein_coding	1612.7	1.82	4.59e-24	2.27e-22
ENSG00000161944	ASGR2	protein_coding	139.068	2.24	4.74e-24	2.34e-22
ENSG00000184182	UBE2F	protein_coding	183.181	1.29	4.86e-24	2.39e-22
ENSG00000284642	#N/A	#N/A	33.4255	2.49	5.08e-24	2.49e-22
ENSG00000213523	SRA1	protein_coding	287.194	1.13	5.21e-24	2.55e-22
ENSG00000243806	RPL7P18	processed_pseudogene	39.8027	1.94	5.35e-24	2.62e-22
ENSG00000107745	MICU1	protein_coding	650.755	1	5.61e-24	2.74e-22
ENSG00000119318	RAD23B	protein_coding	1336.69	1.1	7.34e-24	3.57e-22
ENSG00000242550	SERPINB10	protein_coding	27.3814	3.45	7.64e-24	3.71e-22
ENSG00000151503	NCAPD3	protein_coding	179.849	-1.08	7.9e-24	3.83e-22
ENSG00000196636	SDHAF3	protein_coding	89.9166	2.48	8.18e-24	3.95e-22
ENSG00000075856	SART3	protein_coding	551.012	-0.51	8.4e-24	4.05e-22
ENSG00000165678	GHITM	protein_coding	1440.04	0.82	8.71e-24	4.19e-22
ENSG00000147130	ZMYM3	protein_coding	172.839	-1.06	8.89e-24	4.27e-22
ENSG00000138061	CYP1B1	protein_coding	1297.99	2.82	9.26e-24	4.43e-22
ENSG00000132589	FLOT2	protein_coding	3837.77	1.74	9.55e-24	4.56e-22
ENSG00000091140	DLD	protein_coding	430.244	1.06	9.57e-24	4.56e-22
ENSG00000013563	DNASE1L1	protein_coding	267.977	1.32	9.59e-24	4.56e-22
ENSG00000074319	TSG101	protein_coding	624.527	0.86	9.65e-24	4.58e-22
ENSG00000019991	HGF	protein_coding	207.204	2.85	1.07e-23	5.09e-22
ENSG00000141098	GFOD2	protein_coding	238.266	1.02	1.12e-23	5.27e-22
ENSG00000043143	JADE2	protein_coding	771.054	-1.17	1.12e-23	5.27e-22
ENSG00000174282	ZBTB4	protein_coding	733.929	-0.84	1.22e-23	5.71e-22
ENSG00000155659	VSIG4	protein_coding	61.3228	4.14	1.29e-23	6.06e-22
ENSG00000180316	PNPLA1	protein_coding	58.3742	2.25	1.3e-23	6.07e-22
ENSG00000158089	GALNT14	protein_coding	75.0212	3.26	1.45e-23	6.77e-22
ENSG00000000938	FGR	protein_coding	4478.86	1.48	1.47e-23	6.85e-22
ENSG00000115339	GALNT3	protein_coding	476.263	1.63	1.66e-23	7.71e-22
ENSG00000118855	MFSD1	protein_coding	1007.95	1.12	1.82e-23	8.46e-22
ENSG00000169991	IFFO2	protein_coding	243.226	-1.12	1.83e-23	8.49e-22
ENSG00000100938	GMPR2	protein_coding	531.11	0.99	1.9e-23	8.76e-22
ENSG00000183955	KMT5A	protein_coding	175.672	1.27	1.9e-23	8.76e-22
ENSG00000127483	HP1BP3	protein_coding	2497.2	-0.7	1.91e-23	8.78e-22
ENSG00000093167	LRRFIP2	protein_coding	654.433	1.21	2.03e-23	9.33e-22
ENSG00000163453	IGFBP7	protein_coding	116.537	1.88	2.21e-23	1.01e-21
ENSG00000133805	AMPD3	protein_coding	623.49	1.22	2.24e-23	1.02e-21
ENSG00000174705	SH3PXD2B	protein_coding	31.9081	3.36	2.24e-23	1.02e-21
ENSG00000198019	FCGR1B	protein_coding	195.998	2.6	2.29e-23	1.04e-21
ENSG00000186174	BCL9L	protein_coding	637.575	-1.58	2.39e-23	1.08e-21
ENSG00000164167	LSM6	protein_coding	156.446	1.18	2.43e-23	1.1e-21
ENSG00000152380	FAM151B	protein_coding	50.3097	2.1	2.51e-23	1.13e-21
ENSG00000162551	ALPL	protein_coding	4139.35	2.62	2.53e-23	1.14e-21
ENSG00000141401	IMPA2	protein_coding	473.001	1.69	2.61e-23	1.18e-21
ENSG00000103723	AP3B2	protein_coding	45.4048	5.16	2.74e-23	1.23e-21
ENSG00000148459	PDSS1	protein_coding	67.0782	2.62	2.83e-23	1.26e-21
ENSG00000132953	XPO4	protein_coding	348.939	-1.07	2.96e-23	1.32e-21
ENSG00000140350	ANP32A	protein_coding	3318.94	1.06	3.19e-23	1.42e-21
ENSG00000198223	CSF2RA	protein_coding	1274.41	1.49	3.23e-23	1.44e-21
ENSG00000165672	PRDX3	protein_coding	614.515	1.07	3.34e-23	1.48e-21
ENSG00000148843	PDCD11	protein_coding	333.413	-0.84	3.41e-23	1.51e-21
ENSG00000112159	MDN1	protein_coding	519.733	-1.3	3.5e-23	1.54e-21
ENSG00000186074	CD300LF	protein_coding	812.692	1.36	3.96e-23	1.75e-21
ENSG00000248477	AC139495.1	transcribed_unprocessed_pseudogene	15.1901	3.57	4e-23	1.76e-21
ENSG00000169826	CSGALNACT2	protein_coding	1401.68	1.69	4.03e-23	1.77e-21
ENSG00000163563	MNDA	protein_coding	25139.3	1.37	4.04e-23	1.77e-21
ENSG00000268220	AC008040.5	antisense	30.5245	2.15	4.13e-23	1.81e-21
ENSG00000116030	SUMO1	protein_coding	617.106	1.18	4.24e-23	1.85e-21
ENSG00000124203	ZNF831	protein_coding	360.192	-1.57	4.4e-23	1.92e-21
ENSG00000145780	FEM1C	protein_coding	620.846	1.36	4.53e-23	1.97e-21
ENSG00000265148	TSPOAP1-AS1	antisense	318.121	-1.24	4.63e-23	2.01e-21
ENSG00000175806	MSRA	protein_coding	178.31	1.63	5.24e-23	2.27e-21
ENSG00000103769	RAB11A	protein_coding	968.989	0.86	5.41e-23	2.33e-21
ENSG00000139193	CD27	protein_coding	216.955	-1.67	5.72e-23	2.46e-21
ENSG00000167536	DHRS13	protein_coding	355.199	1.71	6.13e-23	2.64e-21
ENSG00000123405	NFE2	protein_coding	2047.32	1.59	6.58e-23	2.82e-21
ENSG00000111144	LTA4H	protein_coding	3812.68	1.58	7.07e-23	3.03e-21
ENSG00000127952	STYXL1	protein_coding	161.182	0.92	7.31e-23	3.12e-21
ENSG00000163421	PROK2	protein_coding	4412.74	2.53	7.47e-23	3.19e-21
ENSG00000153208	MERTK	protein_coding	94.2031	2.97	7.65e-23	3.25e-21
ENSG00000152409	JMY	protein_coding	239.687	-1.14	7.81e-23	3.32e-21
ENSG00000115594	IL1R1	protein_coding	441.897	2.16	7.85e-23	3.33e-21
ENSG00000168234	TTC39C	protein_coding	505.887	-1.07	8.42e-23	3.56e-21
ENSG00000232973	CYP1B1-AS1	antisense	30.0101	2.81	9.16e-23	3.86e-21
ENSG00000145431	PDGFC	protein_coding	92.1221	2.59	9.54e-23	4.02e-21
ENSG00000258476	LINC02207	lincRNA	32.4228	2.76	9.58e-23	4.03e-21
ENSG00000129450	SIGLEC9	protein_coding	715.933	1.54	9.75e-23	4.09e-21
ENSG00000065154	OAT	protein_coding	493.983	1.77	9.92e-23	4.15e-21
ENSG00000116489	CAPZA1	protein_coding	4778.78	1.55	1.06e-22	4.43e-21
ENSG00000119878	CRIPT	protein_coding	137.85	0.85	1.16e-22	4.82e-21
ENSG00000049245	VAMP3	protein_coding	1145.62	1	1.29e-22	5.38e-21
ENSG00000108953	YWHAE	protein_coding	1554.58	0.95	1.42e-22	5.89e-21
ENSG00000143545	RAB13	protein_coding	13.2637	2.08	1.42e-22	5.89e-21
ENSG00000121964	GTDC1	protein_coding	335.17	1.51	1.43e-22	5.91e-21
ENSG00000108219	TSPAN14	protein_coding	1617.25	0.73	1.44e-22	5.95e-21
ENSG00000170571	EMB	protein_coding	3162.25	1.4	1.53e-22	6.3e-21
ENSG00000109220	CHIC2	protein_coding	272.431	1.28	1.53e-22	6.3e-21
ENSG00000100300	TSPO	protein_coding	314.583	2.02	1.6e-22	6.57e-21
ENSG00000159189	C1QC	protein_coding	17.1958	5.27	1.63e-22	6.69e-21
ENSG00000133116	KL	protein_coding	25.7962	3.11	1.66e-22	6.8e-21
ENSG00000111371	SLC38A1	protein_coding	2187.33	-1.38	1.71e-22	6.95e-21
ENSG00000137575	SDCBP	protein_coding	10337.4	1.42	1.79e-22	7.3e-21
ENSG00000197780	TAF13	protein_coding	106.37	1.29	1.82e-22	7.39e-21
ENSG00000138463	DIRC2	protein_coding	213.273	1.57	1.83e-22	7.42e-21
ENSG00000178904	DPY19L3	protein_coding	541.697	1.84	1.89e-22	7.66e-21
ENSG00000143622	RIT1	protein_coding	930.552	1.18	1.99e-22	8.04e-21
ENSG00000217555	CKLF	protein_coding	127.456	1.52	2.1e-22	8.48e-21
ENSG00000198843	SELENOT	protein_coding	834.804	1.49	2.2e-22	8.84e-21
ENSG00000152495	CAMK4	protein_coding	729.468	-1.89	2.24e-22	9e-21
ENSG00000268170	AC073342.2	antisense	44.7666	2.61	2.43e-22	9.72e-21
ENSG00000177410	ZFAS1	antisense	221.201	1.18	2.43e-22	9.74e-21
ENSG00000164047	CAMP	protein_coding	101.79	2.79	2.47e-22	9.85e-21
ENSG00000175203	DCTN2	protein_coding	488.04	0.71	2.47e-22	9.85e-21
ENSG00000110448	CD5	protein_coding	541.602	-1.63	2.52e-22	1e-20
ENSG00000079385	CEACAM1	protein_coding	925.772	2.65	2.7e-22	1.07e-20
ENSG00000092108	SCFD1	protein_coding	404.963	1.01	2.77e-22	1.1e-20
ENSG00000132383	RPA1	protein_coding	714.437	-0.85	2.93e-22	1.16e-20
ENSG00000022277	RTFDC1	protein_coding	1203.85	1.04	3.07e-22	1.21e-20
ENSG00000135365	PHF21A	protein_coding	1859.43	1.22	3.08e-22	1.21e-20
ENSG00000161217	PCYT1A	protein_coding	1514.84	1.23	3.18e-22	1.25e-20
ENSG00000100425	BRD1	protein_coding	413.961	-0.64	3.32e-22	1.3e-20
ENSG00000138449	SLC40A1	protein_coding	1588.71	1.49	3.51e-22	1.37e-20
ENSG00000023516	AKAP11	protein_coding	622.398	-1.1	3.55e-22	1.39e-20
ENSG00000143753	DEGS1	protein_coding	756.998	0.81	3.62e-22	1.41e-20
ENSG00000143862	ARL8A	protein_coding	506.301	1.21	3.65e-22	1.42e-20
ENSG00000176624	MEX3C	protein_coding	385.781	-0.95	3.8e-22	1.48e-20
ENSG00000257743	MGAM2	protein_coding	254.826	2.6	3.86e-22	1.5e-20
ENSG00000102543	CDADC1	protein_coding	124.083	1.78	4.2e-22	1.62e-20
ENSG00000079739	PGM1	protein_coding	291.082	1.04	4.58e-22	1.77e-20
ENSG00000162402	USP24	protein_coding	1099.75	-0.7	4.88e-22	1.88e-20
ENSG00000001461	NIPAL3	protein_coding	495.562	-1.14	5.07e-22	1.95e-20
ENSG00000168685	IL7R	protein_coding	6751.43	-1.75	5.1e-22	1.96e-20
ENSG00000145569	FAM105A	protein_coding	561.112	1.75	5.14e-22	1.97e-20
ENSG00000116127	ALMS1	protein_coding	203.131	-1.16	6.06e-22	2.32e-20
ENSG00000151623	NR3C2	protein_coding	108.169	-1.73	6.13e-22	2.34e-20
ENSG00000076944	STXBP2	protein_coding	745.967	1.62	6.3e-22	2.4e-20
ENSG00000111261	MANSC1	protein_coding	885.965	1.96	6.62e-22	2.52e-20
ENSG00000115128	SF3B6	protein_coding	205.713	1.9	6.81e-22	2.59e-20
ENSG00000144455	SUMF1	protein_coding	221.909	1.26	6.91e-22	2.62e-20
ENSG00000163235	TGFA	protein_coding	498.167	1.88	7.15e-22	2.71e-20
ENSG00000119929	CUTC	protein_coding	142.993	1.31	7.47e-22	2.82e-20
ENSG00000205133	TRIQK	protein_coding	254.602	1.61	8.02e-22	3.03e-20
ENSG00000138678	GPAT3	protein_coding	1015.79	1.74	8.21e-22	3.09e-20
ENSG00000203739	AL645568.1	antisense	36.4692	1.6	8.45e-22	3.18e-20
ENSG00000137757	CASP5	protein_coding	122.028	2.55	9.61e-22	3.61e-20
ENSG00000132205	EMILIN2	protein_coding	1131.04	1.83	9.73e-22	3.64e-20
ENSG00000136930	PSMB7	protein_coding	245.749	0.81	9.91e-22	3.7e-20
ENSG00000154582	ELOC	protein_coding	138.155	1.09	1e-21	3.74e-20
ENSG00000117859	OSBPL9	protein_coding	849.958	1.13	1.02e-21	3.81e-20
ENSG00000120705	ETF1	protein_coding	821.809	0.81	1.02e-21	3.81e-20
ENSG00000085871	MGST2	protein_coding	93.9477	1.36	1.05e-21	3.89e-20
ENSG00000186260	MKL2	protein_coding	110.981	-1.36	1.05e-21	3.91e-20
ENSG00000129682	FGF13	protein_coding	44.5	4.39	1.07e-21	3.95e-20
ENSG00000267940	AC022762.2	lincRNA	56.0017	1.39	1.08e-21	3.97e-20
ENSG00000186205	44621	protein_coding	638.715	1.78	1.11e-21	4.08e-20
ENSG00000103569	AQP9	protein_coding	13501	1.76	1.11e-21	4.09e-20
ENSG00000068024	HDAC4	protein_coding	691.325	1.17	1.11e-21	4.09e-20
ENSG00000129625	REEP5	protein_coding	1132.59	0.91	1.13e-21	4.15e-20
ENSG00000198189	HSD17B11	protein_coding	2332.68	1.12	1.14e-21	4.16e-20
ENSG00000058063	ATP11B	protein_coding	2407.99	1.72	1.18e-21	4.32e-20
ENSG00000172216	CEBPB	protein_coding	1884.81	1.85	1.21e-21	4.43e-20
ENSG00000090487	SPG21	protein_coding	1167.71	0.84	1.29e-21	4.69e-20
ENSG00000250461	AC122718.1	processed_pseudogene	17.1235	2.15	1.42e-21	5.14e-20
ENSG00000100596	SPTLC2	protein_coding	1654.4	1.15	1.49e-21	5.39e-20
ENSG00000176407	KCMF1	protein_coding	623.431	0.71	1.5e-21	5.42e-20
ENSG00000224067	AL354877.1	processed_pseudogene	13.0791	2.87	1.55e-21	5.59e-20
ENSG00000211747	TRBV20-1	TR_V_gene	64.6766	-1.81	1.56e-21	5.62e-20
ENSG00000132475	H3F3B	protein_coding	8497.49	1.24	1.66e-21	5.97e-20
ENSG00000185862	EVI2B	protein_coding	10248	1.27	1.69e-21	6.07e-20
ENSG00000276644	DACH1	protein_coding	93.5735	2.72	1.78e-21	6.4e-20
ENSG00000117020	AKT3	protein_coding	330.882	-0.99	1.83e-21	6.55e-20
ENSG00000198848	CES1	protein_coding	162.403	2.57	1.83e-21	6.55e-20
ENSG00000165030	NFIL3	protein_coding	907.738	1.57	1.85e-21	6.61e-20
ENSG00000215114	UBXN2B	protein_coding	1865.18	1.37	2e-21	7.14e-20
ENSG00000181827	RFX7	protein_coding	340.173	-1	2.12e-21	7.54e-20
ENSG00000064419	TNPO3	protein_coding	908.938	1.02	2.16e-21	7.68e-20
ENSG00000049860	HEXB	protein_coding	955.211	0.94	2.18e-21	7.72e-20
ENSG00000078699	CBFA2T2	protein_coding	312.852	-0.82	2.2e-21	7.79e-20
ENSG00000138185	ENTPD1	protein_coding	1032.12	1.26	2.25e-21	7.95e-20
ENSG00000277734	TRAC	TR_C_gene	2803.66	-1.51	2.29e-21	8.08e-20
ENSG00000128708	HAT1	protein_coding	224.075	2.02	2.35e-21	8.28e-20
ENSG00000120942	UBIAD1	protein_coding	170.086	-0.96	2.42e-21	8.51e-20
ENSG00000153283	CD96	protein_coding	1139.15	-1.4	2.43e-21	8.51e-20
ENSG00000169239	CA5B	protein_coding	380.451	-1.04	2.56e-21	8.97e-20
ENSG00000203666	EFCAB2	protein_coding	78.8222	1.85	2.57e-21	8.99e-20
ENSG00000143549	TPM3	protein_coding	7357.59	0.96	2.86e-21	9.97e-20
ENSG00000119285	HEATR1	protein_coding	400.661	-0.88	3.21e-21	1.12e-19
ENSG00000127585	FBXL16	protein_coding	60.3353	-2.15	3.4e-21	1.18e-19
ENSG00000178719	GRINA	protein_coding	968.774	1.69	3.43e-21	1.19e-19
ENSG00000176788	BASP1	protein_coding	7618.64	2.18	3.46e-21	1.2e-19
ENSG00000226125	LINC01907	lincRNA	7.17885	2.79	3.47e-21	1.2e-19
ENSG00000185787	MORF4L1	protein_coding	2187.53	0.85	3.55e-21	1.23e-19
ENSG00000103642	LACTB	protein_coding	430.769	1.2	3.58e-21	1.23e-19
ENSG00000148926	ADM	protein_coding	565.817	2.14	3.86e-21	1.33e-19
ENSG00000277791	PSMB3	protein_coding	721.664	1.14	3.99e-21	1.37e-19
ENSG00000026508	CD44	protein_coding	9428.19	1.45	4.15e-21	1.42e-19
ENSG00000139178	C1RL	protein_coding	1032.17	1.41	4.16e-21	1.43e-19
ENSG00000104043	ATP8B4	protein_coding	243.384	1.76	4.66e-21	1.59e-19
ENSG00000115091	ACTR3	protein_coding	6788.54	1.19	5.04e-21	1.72e-19
ENSG00000102226	USP11	protein_coding	248.475	-1.17	5.05e-21	1.72e-19
ENSG00000118058	KMT2A	protein_coding	1301.13	-1.01	5.12e-21	1.74e-19
ENSG00000077420	APBB1IP	protein_coding	5637.38	1.32	5.19e-21	1.76e-19
ENSG00000168374	ARF4	protein_coding	792.74	0.89	5.34e-21	1.81e-19
ENSG00000042088	TDP1	protein_coding	165.929	-0.97	5.41e-21	1.83e-19
ENSG00000136827	TOR1A	protein_coding	430.944	0.8	5.52e-21	1.87e-19
ENSG00000100580	TMED8	protein_coding	624.149	1.33	5.76e-21	1.94e-19
ENSG00000135905	DOCK10	protein_coding	1322.92	-1.19	5.8e-21	1.95e-19
ENSG00000099246	RAB18	protein_coding	745.248	1.28	5.82e-21	1.96e-19
ENSG00000164111	ANXA5	protein_coding	2204.19	1.09	5.93e-21	1.99e-19
ENSG00000188559	RALGAPA2	protein_coding	1011.6	1.26	6.29e-21	2.11e-19
ENSG00000123689	G0S2	protein_coding	15.4292	2.65	6.55e-21	2.19e-19
ENSG00000104388	RAB2A	protein_coding	897.703	1.05	6.59e-21	2.2e-19
ENSG00000149308	NPAT	protein_coding	634.549	-1.07	6.61e-21	2.21e-19
ENSG00000175216	CKAP5	protein_coding	504.784	-0.78	7.19e-21	2.4e-19
ENSG00000025039	RRAGD	protein_coding	299.445	1.15	7.31e-21	2.43e-19
ENSG00000082516	GEMIN5	protein_coding	167.198	-0.8	7.62e-21	2.53e-19
ENSG00000158711	ELK4	protein_coding	1083.5	-1.04	8.38e-21	2.78e-19
ENSG00000142185	TRPM2	protein_coding	114.94	2.06	8.68e-21	2.88e-19
ENSG00000204713	TRIM27	protein_coding	1104.09	0.58	8.87e-21	2.93e-19
ENSG00000138175	ARL3	protein_coding	92.3345	1.1	9.43e-21	3.11e-19
ENSG00000183337	BCOR	protein_coding	367.41	-0.89	9.46e-21	3.11e-19
ENSG00000133422	MORC2	protein_coding	344.368	-0.87	9.46e-21	3.11e-19
ENSG00000115687	PASK	protein_coding	259.563	-1.71	9.73e-21	3.19e-19
ENSG00000150527	CTAGE5	protein_coding	619.756	1.03	9.98e-21	3.27e-19
ENSG00000165071	TMEM71	protein_coding	1733.09	1.12	1.02e-20	3.34e-19
ENSG00000116288	PARK7	protein_coding	568.628	0.84	1.03e-20	3.36e-19
ENSG00000099204	ABLIM1	protein_coding	1694.95	-1.62	1.03e-20	3.37e-19
ENSG00000126858	RHOT1	protein_coding	605.091	1.11	1.1e-20	3.59e-19
ENSG00000153250	RBMS1	protein_coding	2270.6	1.26	1.13e-20	3.67e-19
ENSG00000103035	PSMD7	protein_coding	595.228	0.7	1.14e-20	3.72e-19
ENSG00000151694	ADAM17	protein_coding	725.629	0.96	1.18e-20	3.82e-19
ENSG00000231074	HCG18	antisense	362.028	-0.85	1.23e-20	3.97e-19
ENSG00000162654	GBP4	protein_coding	1040.34	-1.44	1.24e-20	4e-19
ENSG00000086065	CHMP5	protein_coding	295.387	1.53	1.28e-20	4.12e-19
ENSG00000123643	SLC36A1	protein_coding	428.637	1.62	1.34e-20	4.31e-19
ENSG00000173372	C1QA	protein_coding	37.4637	3.1	1.4e-20	4.51e-19
ENSG00000131171	SH3BGRL	protein_coding	2648.76	1.42	1.41e-20	4.54e-19
ENSG00000185973	TMLHE	protein_coding	79.2546	1.23	1.58e-20	5.07e-19
ENSG00000181481	RNF135	protein_coding	315.806	1.09	1.58e-20	5.07e-19
ENSG00000120533	ENY2	protein_coding	252.964	1.05	1.63e-20	5.2e-19
ENSG00000237135	DDX10P1	processed_pseudogene	18.7132	2.37	1.63e-20	5.2e-19
ENSG00000069667	RORA	protein_coding	1023.75	-1.69	1.83e-20	5.82e-19
ENSG00000176928	GCNT4	protein_coding	169.664	-1.94	1.95e-20	6.2e-19
ENSG00000160218	TRAPPC10	protein_coding	431.705	-0.61	1.98e-20	6.28e-19
ENSG00000166750	SLFN5	protein_coding	2576.93	-1.2	2.04e-20	6.47e-19
ENSG00000178927	C17orf62	protein_coding	1542.91	1.05	2.05e-20	6.49e-19
ENSG00000137337	MDC1	protein_coding	355.408	-1.15	2.11e-20	6.69e-19
ENSG00000175928	LRRN1	protein_coding	84.0184	2.78	2.27e-20	7.17e-19
ENSG00000141480	ARRB2	protein_coding	5532.72	1.21	2.31e-20	7.27e-19
ENSG00000185627	PSMD13	protein_coding	774.58	0.65	2.35e-20	7.39e-19
ENSG00000164741	DLC1	protein_coding	20.2297	3.39	2.4e-20	7.55e-19
ENSG00000101336	HCK	protein_coding	4250.86	1.45	2.61e-20	8.19e-19
ENSG00000102524	TNFSF13B	protein_coding	1974.98	1.93	2.63e-20	8.25e-19
ENSG00000188342	GTF2F2	protein_coding	119.73	1.37	2.65e-20	8.29e-19
ENSG00000116106	EPHA4	protein_coding	116.253	-1.6	2.65e-20	8.29e-19
ENSG00000078589	P2RY10	protein_coding	213.99	-1.75	2.69e-20	8.39e-19
ENSG00000173706	HEG1	protein_coding	225.899	-1.07	2.83e-20	8.82e-19
ENSG00000243273	AC020636.1	antisense	14.9417	3.6	2.91e-20	9.06e-19
ENSG00000124177	CHD6	protein_coding	477.264	-0.89	3.01e-20	9.36e-19
ENSG00000123080	CDKN2C	protein_coding	31.3557	1.72	3.02e-20	9.37e-19
ENSG00000180884	ZNF792	protein_coding	89.2289	-1.11	3.03e-20	9.38e-19
ENSG00000023318	ERP44	protein_coding	1033.72	0.76	3.25e-20	1.01e-18
ENSG00000146021	KLHL3	protein_coding	101.921	-1.99	3.36e-20	1.04e-18
ENSG00000257335	MGAM	protein_coding	5645.1	2.27	3.51e-20	1.08e-18
ENSG00000171700	RGS19	protein_coding	778.248	1.12	3.61e-20	1.11e-18
ENSG00000180776	ZDHHC20	protein_coding	1741.52	1.83	3.61e-20	1.11e-18
ENSG00000113263	ITK	protein_coding	1467.55	-1.45	3.72e-20	1.14e-18
ENSG00000198734	F5	protein_coding	1263.01	1.98	3.75e-20	1.15e-18
ENSG00000168259	DNAJC7	protein_coding	754.192	0.68	3.8e-20	1.16e-18
ENSG00000121858	TNFSF10	protein_coding	2756.51	1.41	3.81e-20	1.16e-18
ENSG00000139132	FGD4	protein_coding	671.417	1.66	3.88e-20	1.18e-18
ENSG00000131149	GSE1	protein_coding	500.709	-1.24	4.24e-20	1.29e-18
ENSG00000169714	CNBP	protein_coding	2887.88	0.76	4.27e-20	1.3e-18
ENSG00000019169	MARCO	protein_coding	115.59	2.27	4.29e-20	1.3e-18
ENSG00000275066	SYNRG	protein_coding	1542.91	-0.64	4.33e-20	1.31e-18
ENSG00000177112	MRVI1-AS1	antisense	11.3469	3.03	4.38e-20	1.33e-18
ENSG00000125630	POLR1B	protein_coding	217.242	-0.9	4.45e-20	1.35e-18
ENSG00000270210	AC104695.2	lincRNA	50.0883	1.91	4.5e-20	1.36e-18
ENSG00000148346	LCN2	protein_coding	421.822	3.69	4.62e-20	1.39e-18
ENSG00000251442	LINC01094	lincRNA	56.8014	2.13	4.82e-20	1.45e-18
ENSG00000152684	PELO	protein_coding	142.771	1.08	4.83e-20	1.45e-18
ENSG00000172936	MYD88	protein_coding	2702.04	1.19	5.25e-20	1.58e-18
ENSG00000181631	P2RY13	protein_coding	4877.66	1.45	5.38e-20	1.61e-18
ENSG00000147457	CHMP7	protein_coding	865.314	-0.89	5.56e-20	1.67e-18
ENSG00000172575	RASGRP1	protein_coding	1058.83	-1.52	5.74e-20	1.71e-18
ENSG00000127152	BCL11B	protein_coding	1295.68	-1.64	5.96e-20	1.78e-18
ENSG00000104763	ASAH1	protein_coding	4350.53	1.38	6.26e-20	1.87e-18
ENSG00000102265	TIMP1	protein_coding	469.433	1.55	6.3e-20	1.88e-18
ENSG00000107566	ERLIN1	protein_coding	351.494	1.46	6.36e-20	1.89e-18
ENSG00000013725	CD6	protein_coding	629.004	-1.52	6.37e-20	1.89e-18
ENSG00000140319	SRP14	protein_coding	409.126	1.21	6.42e-20	1.9e-18
ENSG00000110200	ANAPC15	protein_coding	105.609	1.36	6.67e-20	1.97e-18
ENSG00000067369	TP53BP1	protein_coding	353.278	-0.82	6.74e-20	1.99e-18
ENSG00000077549	CAPZB	protein_coding	3597.34	0.81	7.07e-20	2.09e-18
ENSG00000173281	PPP1R3B	protein_coding	2285.3	1.62	7.24e-20	2.13e-18
ENSG00000082512	TRAF5	protein_coding	583.138	-1.44	7.37e-20	2.17e-18
ENSG00000133065	SLC41A1	protein_coding	155.258	-1.18	7.38e-20	2.17e-18
ENSG00000122707	RECK	protein_coding	126.362	-0.98	7.44e-20	2.18e-18
ENSG00000198286	CARD11	protein_coding	548.872	-1.49	7.69e-20	2.25e-18
ENSG00000273247	AC097376.2	antisense	227.801	1.48	7.76e-20	2.27e-18
ENSG00000173085	COQ2	protein_coding	86.2726	1.37	8.22e-20	2.4e-18
ENSG00000106789	CORO2A	protein_coding	196.045	1.18	8.35e-20	2.44e-18
ENSG00000197283	SYNGAP1	protein_coding	175.156	-1.44	8.41e-20	2.45e-18
ENSG00000233901	LINC01503	lincRNA	26.1331	2.01	8.43e-20	2.45e-18
ENSG00000072952	MRVI1	protein_coding	1182.43	1.91	8.47e-20	2.46e-18
ENSG00000072858	SIDT1	protein_coding	246.487	-1.34	8.49e-20	2.46e-18
ENSG00000171236	LRG1	protein_coding	1064.53	2.04	8.6e-20	2.49e-18
ENSG00000148450	MSRB2	protein_coding	124.475	1.61	8.61e-20	2.49e-18
ENSG00000008438	PGLYRP1	protein_coding	173.632	2.34	8.93e-20	2.58e-18
ENSG00000180549	FUT7	protein_coding	106.089	1.83	1.02e-19	2.94e-18
ENSG00000159882	ZNF230	protein_coding	165.192	1.1	1.02e-19	2.95e-18
ENSG00000135677	GNS	protein_coding	3285.53	1.25	1.03e-19	2.97e-18
ENSG00000148288	GBGT1	protein_coding	94.2081	1.49	1.05e-19	3.02e-18
ENSG00000197037	ZSCAN25	protein_coding	127.591	-0.76	1.09e-19	3.11e-18
ENSG00000240682	ISY1	protein_coding	106.954	0.98	1.09e-19	3.13e-18
ENSG00000148110	MFSD14B	protein_coding	1046.53	1.19	1.1e-19	3.15e-18
ENSG00000108788	MLX	protein_coding	584.348	0.67	1.14e-19	3.25e-18
ENSG00000135932	CAB39	protein_coding	3438.06	1.26	1.15e-19	3.27e-18
ENSG00000178971	CTC1	protein_coding	734.077	-0.73	1.16e-19	3.29e-18
ENSG00000138795	LEF1	protein_coding	1434.6	-1.89	1.17e-19	3.32e-18
ENSG00000156411	C14orf2	protein_coding	151.318	1.47	1.17e-19	3.32e-18
ENSG00000084731	KIF3C	protein_coding	123.83	1.59	1.18e-19	3.35e-18
ENSG00000050130	JKAMP	protein_coding	348.16	1.02	1.19e-19	3.36e-18
ENSG00000110931	CAMKK2	protein_coding	1500.41	1.35	1.25e-19	3.53e-18
ENSG00000156804	FBXO32	protein_coding	205.321	-1.2	1.25e-19	3.53e-18
ENSG00000006534	ALDH3B1	protein_coding	295.973	1.16	1.27e-19	3.58e-18
ENSG00000215788	TNFRSF25	protein_coding	243.729	-1.5	1.4e-19	3.93e-18
ENSG00000116701	NCF2	protein_coding	11886.8	1.26	1.4e-19	3.94e-18
ENSG00000104412	EMC2	protein_coding	119.305	1.56	1.46e-19	4.1e-18
ENSG00000187446	CHP1	protein_coding	1196.63	0.9	1.48e-19	4.15e-18
ENSG00000256826	ATP5J2P4	processed_pseudogene	5.90052	3.18	1.49e-19	4.19e-18
ENSG00000141562	NARF	protein_coding	708.295	1.09	1.6e-19	4.47e-18
ENSG00000268001	CARD8-AS1	antisense	341.9	1	1.62e-19	4.53e-18
ENSG00000120280	CXorf21	protein_coding	323.074	1.17	1.64e-19	4.57e-18
ENSG00000152642	GPD1L	protein_coding	221.974	-0.89	1.68e-19	4.67e-18
ENSG00000163935	SFMBT1	protein_coding	134.468	-1.18	1.7e-19	4.73e-18
ENSG00000084733	RAB10	protein_coding	1971.32	1.08	1.71e-19	4.77e-18
ENSG00000179978	AC140134.1	unprocessed_pseudogene	69.1478	2.28	1.81e-19	5.04e-18
ENSG00000105835	NAMPT	protein_coding	19978.7	1.84	1.91e-19	5.3e-18
ENSG00000145491	ROPN1L	protein_coding	112.245	1.92	1.95e-19	5.39e-18
ENSG00000147684	NDUFB9	protein_coding	306.438	0.82	2.03e-19	5.62e-18
ENSG00000248780	ARL4AP2	processed_pseudogene	10.9071	3.12	2.09e-19	5.76e-18
ENSG00000120800	UTP20	protein_coding	172.488	-1.08	2.1e-19	5.78e-18
ENSG00000177575	CD163	protein_coding	914.439	2.18	2.14e-19	5.88e-18
ENSG00000075785	RAB7A	protein_coding	4386.05	1.1	2.15e-19	5.91e-18
ENSG00000166801	FAM111A	protein_coding	1245.26	-0.63	2.2e-19	6.04e-18
ENSG00000214456	PLIN5	protein_coding	160.107	1.86	2.21e-19	6.06e-18
ENSG00000117153	KLHL12	protein_coding	464.713	0.77	2.27e-19	6.21e-18
ENSG00000162704	ARPC5	protein_coding	6648.64	1.14	2.27e-19	6.21e-18
ENSG00000004139	SARM1	protein_coding	165.318	-1.05	2.31e-19	6.3e-18
ENSG00000100603	SNW1	protein_coding	783.907	0.71	2.35e-19	6.41e-18
ENSG00000251230	MIR3945HG	lincRNA	43.7689	2.79	2.4e-19	6.53e-18
ENSG00000154723	ATP5J	protein_coding	106.858	1.4	2.45e-19	6.65e-18
ENSG00000179195	ZNF664	protein_coding	445.52	-0.91	2.46e-19	6.69e-18
ENSG00000198001	IRAK4	protein_coding	1096.19	0.91	2.51e-19	6.81e-18
ENSG00000163154	TNFAIP8L2	protein_coding	379.311	0.88	2.53e-19	6.84e-18
ENSG00000100365	NCF4	protein_coding	1991.92	1.49	2.58e-19	6.99e-18
ENSG00000124588	NQO2	protein_coding	690.983	1.85	2.6e-19	7.03e-18
ENSG00000197771	MCMBP	protein_coding	1187.46	0.8	2.71e-19	7.32e-18
ENSG00000089094	KDM2B	protein_coding	340.006	-0.95	2.8e-19	7.55e-18
ENSG00000007968	E2F2	protein_coding	146.181	1.57	2.82e-19	7.59e-18
ENSG00000124181	PLCG1	protein_coding	803.865	-1.36	2.85e-19	7.66e-18
ENSG00000204116	CHIC1	protein_coding	154.084	-1.4	2.86e-19	7.69e-18
ENSG00000155368	DBI	protein_coding	172.235	1.88	2.87e-19	7.7e-18
ENSG00000163162	RNF149	protein_coding	8234.1	1.36	2.98e-19	7.97e-18
ENSG00000153933	DGKE	protein_coding	229.758	-1.27	2.99e-19	8e-18
ENSG00000278311	GGNBP2	protein_coding	1194.22	0.62	3.02e-19	8.07e-18
ENSG00000120725	SIL1	protein_coding	88.0285	1.33	3.03e-19	8.08e-18
ENSG00000071575	TRIB2	protein_coding	588.282	-1.5	3.21e-19	8.56e-18
ENSG00000129515	SNX6	protein_coding	900.111	0.96	3.3e-19	8.78e-18
ENSG00000111052	LIN7A	protein_coding	833.132	1.69	3.38e-19	8.97e-18
ENSG00000198932	GPRASP1	protein_coding	234.241	-1.69	3.38e-19	8.97e-18
ENSG00000135636	DYSF	protein_coding	4428.81	2.08	3.4e-19	9.01e-18
ENSG00000028528	SNX1	protein_coding	1533.87	0.57	3.61e-19	9.56e-18
ENSG00000119686	FLVCR2	protein_coding	115.883	1.62	3.69e-19	9.75e-18
ENSG00000250138	AC139495.3	unprocessed_pseudogene	167.091	3.24	3.72e-19	9.83e-18
ENSG00000104687	GSR	protein_coding	892.566	1.03	3.76e-19	9.9e-18
ENSG00000109046	WSB1	protein_coding	3086.66	1.56	3.76e-19	9.91e-18
ENSG00000135749	PCNX2	protein_coding	210.363	-1.28	3.8e-19	9.98e-18
ENSG00000119402	FBXW2	protein_coding	1311.49	1.03	3.8e-19	9.99e-18
ENSG00000150977	RILPL2	protein_coding	872.703	1.08	3.99e-19	1.05e-17
ENSG00000164164	OTUD4	protein_coding	483.566	-0.83	4.03e-19	1.06e-17
ENSG00000116574	RHOU	protein_coding	296.713	1.99	4.12e-19	1.08e-17
ENSG00000254288	AC087672.3	lincRNA	14.5482	3.04	4.44e-19	1.16e-17
ENSG00000107485	GATA3	protein_coding	302.061	-1.51	4.46e-19	1.16e-17
ENSG00000095319	NUP188	protein_coding	263.462	-0.9	4.46e-19	1.16e-17
ENSG00000015133	CCDC88C	protein_coding	1072.7	-0.9	4.99e-19	1.3e-17
ENSG00000156127	BATF	protein_coding	63.1383	1.64	5.03e-19	1.31e-17
ENSG00000138433	CIR1	protein_coding	1260.81	1.23	5.61e-19	1.46e-17
ENSG00000117602	RCAN3	protein_coding	1301.28	-1.59	5.72e-19	1.48e-17
ENSG00000169122	FAM110B	protein_coding	18.2343	1.96	5.88e-19	1.52e-17
ENSG00000206190	ATP10A	protein_coding	126.057	-1.42	6e-19	1.55e-17
ENSG00000151327	FAM177A1	protein_coding	281.499	1.22	6.11e-19	1.58e-17
ENSG00000119979	FAM45A	protein_coding	319.764	0.98	6.2e-19	1.6e-17
ENSG00000101367	MAPRE1	protein_coding	1495.09	0.89	6.43e-19	1.66e-17
ENSG00000198258	UBL5	protein_coding	280.116	1.35	6.71e-19	1.73e-17
ENSG00000196227	FAM217B	protein_coding	538.46	1.28	6.92e-19	1.78e-17
ENSG00000225873	LINC00694	protein_coding	151.164	2.28	6.94e-19	1.78e-17
ENSG00000186591	UBE2H	protein_coding	1792.05	1.42	7.12e-19	1.83e-17
ENSG00000151835	SACS	protein_coding	190.905	-1.3	7.28e-19	1.86e-17
ENSG00000005810	MYCBP2	protein_coding	1540.6	-0.83	7.39e-19	1.89e-17
ENSG00000214114	MYCBP	protein_coding	216.062	0.89	7.42e-19	1.9e-17
ENSG00000147138	GPR174	protein_coding	408.231	-1.56	7.47e-19	1.91e-17
ENSG00000122565	CBX3	protein_coding	894.494	1.14	7.57e-19	1.93e-17
ENSG00000166398	KIAA0355	protein_coding	265.346	-0.94	7.61e-19	1.94e-17
ENSG00000263264	AC119396.1	protein_coding	130.563	-1.19	8.24e-19	2.09e-17
ENSG00000132182	NUP210	protein_coding	964.537	-1.01	8.33e-19	2.12e-17
ENSG00000168795	ZBTB5	protein_coding	107.564	-1.03	8.46e-19	2.15e-17
ENSG00000058600	POLR3E	protein_coding	248.648	-0.93	8.67e-19	2.19e-17
ENSG00000185010	F8	protein_coding	73.8858	1.49	8.67e-19	2.19e-17
ENSG00000134851	TMEM165	protein_coding	660.291	1.41	8.82e-19	2.23e-17
ENSG00000187037	GPR141	protein_coding	111.211	1.56	8.83e-19	2.23e-17
ENSG00000140299	BNIP2	protein_coding	2306.72	1.35	9e-19	2.27e-17
ENSG00000064763	FAR2	protein_coding	376.754	1.3	9.03e-19	2.27e-17
ENSG00000180573	HIST1H2AC	protein_coding	1993.3	1.39	9.16e-19	2.3e-17
ENSG00000182718	ANXA2	protein_coding	2082.98	1.11	9.35e-19	2.35e-17
ENSG00000204389	HSPA1A	protein_coding	1418.37	1.75	9.36e-19	2.35e-17
ENSG00000150753	CCT5	protein_coding	1034.57	0.73	9.37e-19	2.35e-17
ENSG00000075884	ARHGAP15	protein_coding	1280.54	1.15	9.68e-19	2.42e-17
ENSG00000138758	44815	protein_coding	298.048	-0.9	9.95e-19	2.49e-17
ENSG00000135108	FBXO21	protein_coding	258.931	-0.84	1.05e-18	2.61e-17
ENSG00000182885	ADGRG3	protein_coding	1731.03	1.92	1.09e-18	2.72e-17
ENSG00000074800	ENO1	protein_coding	3535.08	0.99	1.12e-18	2.79e-17
ENSG00000112941	PAPD7	protein_coding	283.161	-0.72	1.13e-18	2.81e-17
ENSG00000111911	HINT3	protein_coding	309.457	0.79	1.2e-18	2.98e-17
ENSG00000221869	CEBPD	protein_coding	712.923	1.61	1.34e-18	3.33e-17
ENSG00000085788	DDHD2	protein_coding	378.102	-1.06	1.39e-18	3.45e-17
ENSG00000198851	CD3E	protein_coding	2876.27	-1.35	1.4e-18	3.47e-17
ENSG00000168404	MLKL	protein_coding	1021.9	1.18	1.45e-18	3.59e-17
ENSG00000129355	CDKN2D	protein_coding	414.759	1.42	1.5e-18	3.7e-17
ENSG00000070882	OSBPL3	protein_coding	317.915	-0.98	1.51e-18	3.73e-17
ENSG00000109270	LAMTOR3	protein_coding	321.487	1.29	1.53e-18	3.78e-17
ENSG00000254635	WAC-AS1	antisense	332.807	1.14	1.6e-18	3.93e-17
ENSG00000168214	RBPJ	protein_coding	2447.77	1.1	1.61e-18	3.95e-17
ENSG00000135363	LMO2	protein_coding	556.325	0.99	1.61e-18	3.95e-17
ENSG00000140932	CMTM2	protein_coding	360.955	1.94	1.62e-18	3.98e-17
ENSG00000086730	LAT2	protein_coding	1861.69	1.2	1.67e-18	4.09e-17
ENSG00000146094	DOK3	protein_coding	2265.32	1.6	1.69e-18	4.14e-17
ENSG00000100632	ERH	protein_coding	293.755	1.58	1.73e-18	4.23e-17
ENSG00000089775	ZBTB25	protein_coding	540.589	-1.35	1.78e-18	4.35e-17
ENSG00000188487	INSC	protein_coding	14.1978	2.94	1.8e-18	4.38e-17
ENSG00000100865	CINP	protein_coding	159.592	0.86	1.92e-18	4.67e-17
ENSG00000243147	MRPL33	protein_coding	106.329	1.16	1.93e-18	4.7e-17
ENSG00000132823	OSER1	protein_coding	527.492	0.88	1.94e-18	4.71e-17
ENSG00000158887	MPZ	protein_coding	54.902	1.51	2.02e-18	4.89e-17
ENSG00000248791	AC010627.1	processed_pseudogene	40.5688	1.77	2.03e-18	4.92e-17
ENSG00000254838	GVINP1	transcribed_unprocessed_pseudogene	844.33	-0.96	2.06e-18	4.99e-17
ENSG00000116473	RAP1A	protein_coding	1869.21	0.86	2.07e-18	5e-17
ENSG00000068654	POLR1A	protein_coding	196.688	-1.02	2.09e-18	5.05e-17
ENSG00000095485	CWF19L1	protein_coding	426.364	0.67	2.2e-18	5.3e-17
ENSG00000150782	IL18	protein_coding	85.8514	1.63	2.24e-18	5.4e-17
ENSG00000130150	MOSPD2	protein_coding	1095.65	1.14	2.27e-18	5.47e-17
ENSG00000125977	EIF2S2	protein_coding	503.31	0.97	2.29e-18	5.5e-17
ENSG00000154813	DPH3	protein_coding	285.737	1.12	2.33e-18	5.6e-17
ENSG00000123130	ACOT9	protein_coding	474.161	0.8	2.35e-18	5.64e-17
ENSG00000164850	GPER1	protein_coding	9.1562	2.87	2.55e-18	6.12e-17
ENSG00000117643	MAN1C1	protein_coding	159.849	-1.28	2.71e-18	6.47e-17
ENSG00000103064	SLC7A6	protein_coding	902.985	-1.05	2.71e-18	6.48e-17
ENSG00000229124	VIM-AS1	antisense	354.689	0.86	2.75e-18	6.55e-17
ENSG00000283602	AC116353.5	transcribed_unitary_pseudogene	39.5913	2.08	2.77e-18	6.59e-17
ENSG00000273033	LINC02035	lincRNA	426.578	1.26	2.91e-18	6.92e-17
ENSG00000204271	SPIN3	protein_coding	109.933	-1.19	2.92e-18	6.94e-17
ENSG00000169020	ATP5I	protein_coding	60.2447	1.41	2.96e-18	7.04e-17
ENSG00000157152	SYN2	protein_coding	9.53065	3.31	3e-18	7.12e-17
ENSG00000197536	C5orf56	protein_coding	521.992	-1.05	3.04e-18	7.21e-17
ENSG00000146828	SLC12A9	protein_coding	1151.32	1.27	3.14e-18	7.44e-17
ENSG00000156052	GNAQ	protein_coding	2306.99	1.36	3.15e-18	7.45e-17
ENSG00000114480	GBE1	protein_coding	239.732	1.11	3.16e-18	7.47e-17
ENSG00000069329	VPS35	protein_coding	1629.9	0.83	3.21e-18	7.57e-17
ENSG00000198793	MTOR	protein_coding	485.228	-0.52	3.29e-18	7.74e-17
ENSG00000204839	MROH6	protein_coding	33.0225	2.2	3.43e-18	8.07e-17
ENSG00000040199	PHLPP2	protein_coding	107.314	-1.11	3.49e-18	8.2e-17
ENSG00000102837	OLFM4	protein_coding	357.239	4.41	3.61e-18	8.48e-17
ENSG00000101160	CTSZ	protein_coding	2207.82	1.05	3.62e-18	8.48e-17
ENSG00000156140	ADAMTS3	protein_coding	16.3028	7.63	3.64e-18	8.54e-17
ENSG00000131844	MCCC2	protein_coding	300.382	-0.81	3.79e-18	8.88e-17
ENSG00000073331	ALPK1	protein_coding	1839.69	1.47	3.81e-18	8.91e-17
ENSG00000051825	MPHOSPH9	protein_coding	316.669	-1.13	3.95e-18	9.23e-17
ENSG00000122188	LAX1	protein_coding	249.747	-1.31	4.06e-18	9.46e-17
ENSG00000146007	ZMAT2	protein_coding	713.722	1.34	4.23e-18	9.86e-17
ENSG00000172965	MIR4435-2HG	lincRNA	125.48	1.46	4.42e-18	1.03e-16
ENSG00000070010	UFD1	protein_coding	463.603	0.69	4.65e-18	1.08e-16
ENSG00000086061	DNAJA1	protein_coding	1136.2	1.5	4.83e-18	1.12e-16
ENSG00000132600	PRMT7	protein_coding	118.048	-0.94	4.84e-18	1.12e-16
ENSG00000077721	UBE2A	protein_coding	643.894	0.75	4.94e-18	1.14e-16
ENSG00000177981	ASB8	protein_coding	674.128	0.68	5.03e-18	1.16e-16
ENSG00000184675	AMER1	protein_coding	52.629	-1.15	5.08e-18	1.17e-16
ENSG00000079246	XRCC5	protein_coding	3021.38	0.77	5.08e-18	1.17e-16
ENSG00000062282	DGAT2	protein_coding	1416.07	1.66	5.17e-18	1.19e-16
ENSG00000124172	ATP5E	protein_coding	682.648	1.59	5.5e-18	1.27e-16
ENSG00000157570	TSPAN18	protein_coding	159.163	-1.32	5.59e-18	1.29e-16
ENSG00000135372	NAT10	protein_coding	373.46	-0.85	5.77e-18	1.33e-16
ENSG00000241553	ARPC4	protein_coding	1221.35	0.99	5.81e-18	1.33e-16
ENSG00000110852	CLEC2B	protein_coding	348.717	1.11	5.93e-18	1.36e-16
ENSG00000100523	DDHD1	protein_coding	502.193	-0.88	6.07e-18	1.39e-16
ENSG00000165271	NOL6	protein_coding	152.677	-0.89	6.15e-18	1.41e-16
ENSG00000184205	TSPYL2	protein_coding	305.66	-1.24	6.35e-18	1.45e-16
ENSG00000143226	FCGR2A	protein_coding	9971.97	1.51	6.36e-18	1.45e-16
ENSG00000088930	XRN2	protein_coding	1875.88	1.07	6.52e-18	1.49e-16
ENSG00000101654	RNMT	protein_coding	491.77	-0.59	6.85e-18	1.56e-16
ENSG00000088833	NSFL1C	protein_coding	820.774	0.93	6.93e-18	1.58e-16
ENSG00000175606	TMEM70	protein_coding	135.4	1.25	6.97e-18	1.58e-16
ENSG00000131069	ACSS2	protein_coding	320.005	0.99	7.18e-18	1.63e-16
ENSG00000266970	AC061992.1	lincRNA	5.44719	3.14	7.18e-18	1.63e-16
ENSG00000156026	MCU	protein_coding	245.048	0.85	7.29e-18	1.65e-16
ENSG00000065911	MTHFD2	protein_coding	266.907	1.3	7.42e-18	1.68e-16
ENSG00000027075	PRKCH	protein_coding	1312.71	-1.04	7.58e-18	1.71e-16
ENSG00000174500	GCSAM	protein_coding	139.858	-1.43	7.69e-18	1.74e-16
ENSG00000109133	TMEM33	protein_coding	1205.04	1.07	7.7e-18	1.74e-16
ENSG00000160299	PCNT	protein_coding	277.14	-0.75	7.88e-18	1.77e-16
ENSG00000103319	EEF2K	protein_coding	206.051	-1.05	7.93e-18	1.79e-16
ENSG00000162702	ZNF281	protein_coding	904.761	1.22	8.12e-18	1.83e-16
ENSG00000109920	FNBP4	protein_coding	1209.35	-0.79	8.2e-18	1.84e-16
ENSG00000115306	SPTBN1	protein_coding	1169.08	-1.29	8.21e-18	1.84e-16
ENSG00000115232	ITGA4	protein_coding	1675.12	-1.07	8.22e-18	1.84e-16
ENSG00000021300	PLEKHB1	protein_coding	134.161	-1.58	8.32e-18	1.86e-16
ENSG00000204519	ZNF551	protein_coding	97.2841	-1.17	8.64e-18	1.93e-16
ENSG00000213613	RPL11P3	processed_pseudogene	45.3712	1.44	9.08e-18	2.03e-16
ENSG00000183291	SELENOF	protein_coding	1196.38	1.07	9.39e-18	2.1e-16
ENSG00000198700	IPO9	protein_coding	442.886	-0.66	9.65e-18	2.15e-16
ENSG00000111786	SRSF9	protein_coding	851.584	0.59	1e-17	2.23e-16
ENSG00000122958	VPS26A	protein_coding	607.583	0.63	1.01e-17	2.24e-16
ENSG00000281162	AC005035.1	lincRNA	222.93	1.83	1.04e-17	2.3e-16
ENSG00000159433	STARD9	protein_coding	74.7778	-1.69	1.05e-17	2.33e-16
ENSG00000168958	MFF	protein_coding	480.773	1.03	1.06e-17	2.35e-16
ENSG00000158470	B4GALT5	protein_coding	2075.9	1.47	1.08e-17	2.4e-16
ENSG00000118217	ATF6	protein_coding	1382.9	1.07	1.09e-17	2.41e-16
ENSG00000058056	USP13	protein_coding	71.7334	-1.15	1.17e-17	2.58e-16
ENSG00000019485	PRDM11	protein_coding	53.3245	-1.41	1.21e-17	2.67e-16
ENSG00000140807	NKD1	protein_coding	22.6015	-2.72	1.24e-17	2.73e-16
ENSG00000100105	PATZ1	protein_coding	226.174	-0.91	1.26e-17	2.76e-16
ENSG00000156650	KAT6B	protein_coding	431.469	-0.84	1.26e-17	2.76e-16
ENSG00000106803	SEC61B	protein_coding	223.423	0.85	1.29e-17	2.83e-16
ENSG00000183648	NDUFB1	protein_coding	158.514	0.94	1.3e-17	2.86e-16
ENSG00000099377	HSD3B7	protein_coding	16.3789	2.25	1.33e-17	2.91e-16
ENSG00000189091	SF3B3	protein_coding	1012.46	-0.73	1.36e-17	2.97e-16
ENSG00000100296	THOC5	protein_coding	567.307	1	1.42e-17	3.11e-16
ENSG00000137563	GGH	protein_coding	28.3024	1.99	1.43e-17	3.12e-16
ENSG00000143933	CALM2	protein_coding	3721.03	1.06	1.47e-17	3.2e-16
ENSG00000167193	CRK	protein_coding	625.047	0.82	1.48e-17	3.24e-16
ENSG00000132965	ALOX5AP	protein_coding	2835.88	1.92	1.48e-17	3.24e-16
ENSG00000282988	HIST1H3D	protein_coding	37.8659	2.02	1.53e-17	3.33e-16
ENSG00000067900	ROCK1	protein_coding	2290.18	1.05	1.55e-17	3.36e-16
ENSG00000109083	IFT20	protein_coding	113.475	1.1	1.56e-17	3.39e-16
ENSG00000067334	DNTTIP2	protein_coding	424.111	1.35	1.57e-17	3.41e-16
ENSG00000112367	FIG4	protein_coding	372.37	0.79	1.58e-17	3.43e-16
ENSG00000186566	GPATCH8	protein_coding	781.448	-0.59	1.59e-17	3.44e-16
ENSG00000113648	H2AFY	protein_coding	2925.11	0.86	1.65e-17	3.58e-16
ENSG00000076555	ACACB	protein_coding	121.093	-1.19	1.66e-17	3.59e-16
ENSG00000101882	NKAP	protein_coding	310.7	0.81	1.7e-17	3.66e-16
ENSG00000197694	SPTAN1	protein_coding	1886.59	-0.9	1.7e-17	3.66e-16
ENSG00000176597	B3GNT5	protein_coding	348.395	2.03	1.71e-17	3.68e-16
ENSG00000183691	NOG	protein_coding	44.4172	-3.05	1.76e-17	3.78e-16
ENSG00000129235	TXNDC17	protein_coding	79.1217	1.25	1.76e-17	3.78e-16
ENSG00000113312	TTC1	protein_coding	451.405	0.83	1.84e-17	3.96e-16
ENSG00000048471	SNX29	protein_coding	341.212	-0.82	1.86e-17	3.98e-16
ENSG00000101096	NFATC2	protein_coding	766.793	-1.53	1.86e-17	3.99e-16
ENSG00000275342	PRAG1	protein_coding	107.91	-1.44	1.89e-17	4.04e-16
ENSG00000120915	EPHX2	protein_coding	125.152	-1.82	1.93e-17	4.12e-16
ENSG00000123360	PDE1B	protein_coding	116.115	1.46	1.95e-17	4.16e-16
ENSG00000106608	URGCP	protein_coding	127.574	-0.9	1.96e-17	4.18e-16
ENSG00000116459	ATP5F1	protein_coding	619.359	1.31	1.97e-17	4.2e-16
ENSG00000253214	AC079209.1	lincRNA	7.12016	2.99	1.98e-17	4.23e-16
ENSG00000108861	DUSP3	protein_coding	445.749	1.01	2.08e-17	4.43e-16
ENSG00000174720	LARP7	protein_coding	400.661	1.11	2.11e-17	4.48e-16
ENSG00000121406	ZNF549	protein_coding	117.726	-1.21	2.15e-17	4.57e-16
ENSG00000279227	AC009303.4	TEC	13.5071	2.35	2.16e-17	4.57e-16
ENSG00000171051	FPR1	protein_coding	8411.61	1.55	2.2e-17	4.65e-16
ENSG00000149311	ATM	protein_coding	3794.15	-1.01	2.21e-17	4.68e-16
ENSG00000162894	FCMR	protein_coding	1175.41	-1.48	2.25e-17	4.76e-16
ENSG00000125753	VASP	protein_coding	5475.9	1.18	2.26e-17	4.77e-16
ENSG00000065675	PRKCQ	protein_coding	414.356	-1.22	2.27e-17	4.79e-16
ENSG00000218739	CEBPZOS	protein_coding	452.974	1.41	2.3e-17	4.86e-16
ENSG00000096433	ITPR3	protein_coding	281.271	-1.37	2.31e-17	4.86e-16
ENSG00000171497	PPID	protein_coding	419.14	0.73	2.32e-17	4.87e-16
ENSG00000018280	SLC11A1	protein_coding	2657	1.71	2.33e-17	4.9e-16
ENSG00000065618	COL17A1	protein_coding	17.1729	3.66	2.43e-17	5.1e-16
ENSG00000092036	HAUS4	protein_coding	222.227	1.48	2.44e-17	5.11e-16
ENSG00000130827	PLXNA3	protein_coding	137.605	-1.12	2.51e-17	5.26e-16
ENSG00000178199	ZC3H12D	protein_coding	235.13	-1.25	2.54e-17	5.33e-16
ENSG00000104447	TRPS1	protein_coding	311.619	1.5	2.56e-17	5.36e-16
ENSG00000114784	EIF1B	protein_coding	748.94	0.98	2.62e-17	5.47e-16
ENSG00000155876	RRAGA	protein_coding	311.643	0.7	2.62e-17	5.47e-16
ENSG00000008869	HEATR5B	protein_coding	591.704	-0.69	2.72e-17	5.67e-16
ENSG00000136689	IL1RN	protein_coding	1313.26	1.6	2.72e-17	5.67e-16
ENSG00000198060	44625	protein_coding	362.444	0.96	2.77e-17	5.77e-16
ENSG00000086758	HUWE1	protein_coding	1316.77	-0.75	2.83e-17	5.88e-16
ENSG00000013523	ANGEL1	protein_coding	141.47	-0.89	2.87e-17	5.96e-16
ENSG00000089737	DDX24	protein_coding	1296.53	-0.78	2.88e-17	5.98e-16
ENSG00000215717	TMEM167B	protein_coding	993.61	0.86	2.96e-17	6.14e-16
ENSG00000149357	LAMTOR1	protein_coding	408.975	0.99	2.99e-17	6.2e-16
ENSG00000051009	FAM160A2	protein_coding	406.11	1.19	3.05e-17	6.3e-16
ENSG00000135622	SEMA4F	protein_coding	40.9275	-1.31	3.11e-17	6.41e-16
ENSG00000033867	SLC4A7	protein_coding	451.613	-1.24	3.14e-17	6.48e-16
ENSG00000110619	CARS	protein_coding	596.535	0.7	3.21e-17	6.63e-16
ENSG00000067225	PKM	protein_coding	4510.96	0.97	3.23e-17	6.65e-16
ENSG00000111684	LPCAT3	protein_coding	446.472	1.08	3.25e-17	6.68e-16
ENSG00000188997	KCTD21	protein_coding	219.327	1.01	3.25e-17	6.68e-16
ENSG00000117115	PADI2	protein_coding	3614.83	2.19	3.28e-17	6.73e-16
ENSG00000164032	H2AFZ	protein_coding	625.622	1.2	3.29e-17	6.74e-16
ENSG00000134463	ECHDC3	protein_coding	27.1647	2.2	3.33e-17	6.83e-16
ENSG00000074966	TXK	protein_coding	430.017	-1.52	3.6e-17	7.36e-16
ENSG00000161267	BDH1	protein_coding	81.0319	-1.27	3.62e-17	7.4e-16
ENSG00000174695	TMEM167A	protein_coding	1182.31	1.17	3.79e-17	7.73e-16
ENSG00000115827	DCAF17	protein_coding	242.431	-0.96	3.85e-17	7.85e-16
ENSG00000112182	BACH2	protein_coding	461.081	-1.82	3.87e-17	7.9e-16
ENSG00000144744	UBA3	protein_coding	849.127	1.06	3.93e-17	8e-16
ENSG00000133800	LYVE1	protein_coding	26.4794	2.12	4.07e-17	8.28e-16
ENSG00000102580	DNAJC3	protein_coding	1602.62	1.14	4.09e-17	8.31e-16
ENSG00000198216	CACNA1E	protein_coding	100.78	2.43	4.1e-17	8.32e-16
ENSG00000250687	AC146944.2	transcribed_unprocessed_pseudogene	13.1603	3.25	4.12e-17	8.36e-16
ENSG00000075413	MARK3	protein_coding	1392.36	0.64	4.35e-17	8.82e-16
ENSG00000044459	CNTLN	protein_coding	56.6946	1.27	4.51e-17	9.14e-16
ENSG00000157557	ETS2	protein_coding	944.703	1.47	4.97e-17	1.01e-15
ENSG00000177272	KCNA3	protein_coding	93.4193	-1.33	5.23e-17	1.06e-15
ENSG00000182831	C16orf72	protein_coding	2094.23	1.05	5.24e-17	1.06e-15
ENSG00000136305	CIDEB	protein_coding	321.191	0.95	5.52e-17	1.11e-15
ENSG00000125484	GTF3C4	protein_coding	215.13	-0.63	5.59e-17	1.13e-15
ENSG00000157823	AP3S2	protein_coding	231.714	0.99	5.61e-17	1.13e-15
ENSG00000186818	LILRB4	protein_coding	225.875	1.63	6.06e-17	1.22e-15
ENSG00000141429	GALNT1	protein_coding	904.941	1.13	6.07e-17	1.22e-15
ENSG00000273017	AP000240.1	sense_intronic	27.756	1.6	6.17e-17	1.24e-15
ENSG00000178562	CD28	protein_coding	639.538	-1.54	6.19e-17	1.24e-15
ENSG00000157978	LDLRAP1	protein_coding	746.948	-1.33	6.24e-17	1.25e-15
ENSG00000160208	RRP1B	protein_coding	440.98	-0.86	6.44e-17	1.29e-15
ENSG00000075651	PLD1	protein_coding	147.205	1.22	6.56e-17	1.31e-15
ENSG00000168438	CDC40	protein_coding	446.898	0.85	6.74e-17	1.35e-15
ENSG00000204791	SMPD5	transcribed_unitary_pseudogene	3.56061	4.29	6.75e-17	1.35e-15
ENSG00000084112	SSH1	protein_coding	788.727	1.09	6.88e-17	1.37e-15
ENSG00000153774	CFDP1	protein_coding	135.359	0.99	7.01e-17	1.4e-15
ENSG00000105486	LIG1	protein_coding	183.634	-1.11	7.15e-17	1.42e-15
ENSG00000156467	UQCRB	protein_coding	226.593	1.6	7.15e-17	1.42e-15
ENSG00000165630	PRPF18	protein_coding	54.6451	1.23	7.23e-17	1.44e-15
ENSG00000148468	FAM171A1	protein_coding	37.5422	-1.73	7.34e-17	1.46e-15
ENSG00000184678	HIST2H2BE	protein_coding	479.845	1.64	7.36e-17	1.46e-15
ENSG00000198113	TOR4A	protein_coding	169.982	1.15	8.08e-17	1.6e-15
ENSG00000140939	NOL3	protein_coding	18.6919	1.72	8.36e-17	1.65e-15
ENSG00000124942	AHNAK	protein_coding	11177.8	-1.02	8.4e-17	1.66e-15
ENSG00000116670	MAD2L2	protein_coding	79.2528	1	8.4e-17	1.66e-15
ENSG00000165661	QSOX2	protein_coding	148.305	-0.94	8.41e-17	1.66e-15
ENSG00000106351	AGFG2	protein_coding	111.151	-1.29	8.49e-17	1.67e-15
ENSG00000272182	AC135507.1	antisense	26.5235	1.41	8.77e-17	1.73e-15
ENSG00000224397	SMIM25	lincRNA	637.177	1.51	8.94e-17	1.76e-15
ENSG00000151240	DIP2C	protein_coding	31.6719	-2.01	9.18e-17	1.8e-15
ENSG00000075142	SRI	protein_coding	395.744	0.78	9.25e-17	1.82e-15
ENSG00000134046	MBD2	protein_coding	1616.63	1.05	9.3e-17	1.82e-15
ENSG00000206077	ZDHHC11B	protein_coding	24.0075	-2.96	9.35e-17	1.83e-15
ENSG00000159339	PADI4	protein_coding	1328.29	1.81	9.38e-17	1.84e-15
ENSG00000205302	SNX2	protein_coding	742.433	1.05	9.4e-17	1.84e-15
ENSG00000179532	DNHD1	protein_coding	123.15	-1.23	9.61e-17	1.88e-15
ENSG00000089351	GRAMD1A	protein_coding	790.803	1.37	9.73e-17	1.9e-15
ENSG00000129636	ITFG1	protein_coding	393.32	0.71	9.84e-17	1.92e-15
ENSG00000155287	SLC25A28	protein_coding	247.8	1.04	9.91e-17	1.93e-15
ENSG00000087206	UIMC1	protein_coding	634.736	0.79	1.02e-16	1.99e-15
ENSG00000196700	ZNF512B	protein_coding	72.2679	-1.3	1.08e-16	2.1e-15
ENSG00000229647	MYOSLID	lincRNA	6.19578	3.69	1.09e-16	2.12e-15
ENSG00000211751	AC245427.1	TR_C_gene	911.139	-1.45	1.11e-16	2.16e-15
ENSG00000188313	PLSCR1	protein_coding	1420.14	2.24	1.12e-16	2.17e-15
ENSG00000105516	DBP	protein_coding	93.5846	-0.99	1.13e-16	2.18e-15
ENSG00000143167	GPA33	protein_coding	48.7885	-1.78	1.13e-16	2.19e-15
ENSG00000101224	CDC25B	protein_coding	926.611	-1.23	1.16e-16	2.24e-15
ENSG00000184384	MAML2	protein_coding	489.603	-1.11	1.16e-16	2.24e-15
ENSG00000272669	AL021707.6	antisense	55.3883	1.66	1.16e-16	2.24e-15
ENSG00000187210	GCNT1	protein_coding	207.37	1.08	1.18e-16	2.28e-15
ENSG00000114302	PRKAR2A	protein_coding	716.963	0.9	1.2e-16	2.32e-15
ENSG00000139645	ANKRD52	protein_coding	344.077	-0.74	1.21e-16	2.33e-15
ENSG00000196189	SEMA4A	protein_coding	1072.13	1.49	1.28e-16	2.46e-15
ENSG00000198830	HMGN2	protein_coding	1346.88	0.55	1.29e-16	2.47e-15
ENSG00000204623	ZNRD1ASP	transcribed_unitary_pseudogene	120.425	-0.97	1.29e-16	2.47e-15
ENSG00000171862	PTEN	protein_coding	4731.81	1.31	1.31e-16	2.51e-15
ENSG00000103811	CTSH	protein_coding	799.171	1.07	1.39e-16	2.66e-15
ENSG00000172819	RARG	protein_coding	99.7419	-0.83	1.41e-16	2.69e-15
ENSG00000163412	EIF4E3	protein_coding	1912.09	1.15	1.42e-16	2.71e-15
ENSG00000072071	ADGRL1	protein_coding	76.7674	-1.08	1.42e-16	2.71e-15
ENSG00000131634	TMEM204	protein_coding	83.9078	-1.72	1.45e-16	2.77e-15
ENSG00000172840	PDP2	protein_coding	98.9686	-1.04	1.46e-16	2.79e-15
ENSG00000121297	TSHZ3	protein_coding	210.447	1.49	1.46e-16	2.79e-15
ENSG00000101695	RNF125	protein_coding	682.094	-0.86	1.47e-16	2.79e-15
ENSG00000100024	UPB1	protein_coding	37.7958	2.35	1.53e-16	2.91e-15
ENSG00000115561	CHMP3	protein_coding	756.583	0.8	1.57e-16	2.98e-15
ENSG00000129562	DAD1	protein_coding	385.23	0.76	1.57e-16	2.99e-15
ENSG00000131042	LILRB2	protein_coding	2323.46	1.39	1.61e-16	3.05e-15
ENSG00000197969	VPS13A	protein_coding	469.296	-1.03	1.7e-16	3.23e-15
ENSG00000196405	EVL	protein_coding	2543.35	-1.16	1.71e-16	3.24e-15
ENSG00000137776	SLTM	protein_coding	1734.72	0.62	1.72e-16	3.25e-15
ENSG00000067560	RHOA	protein_coding	8838.61	0.84	1.74e-16	3.28e-15
ENSG00000130382	MLLT1	protein_coding	547.972	1.24	1.75e-16	3.3e-15
ENSG00000113845	TIMMDC1	protein_coding	212.682	0.74	1.75e-16	3.3e-15
ENSG00000213626	LBH	protein_coding	1268.29	-1.5	1.76e-16	3.31e-15
ENSG00000123684	LPGAT1	protein_coding	2511.18	1.01	1.78e-16	3.35e-15
ENSG00000169131	ZNF354A	protein_coding	213.51	1.51	1.78e-16	3.36e-15
ENSG00000166265	CYYR1	protein_coding	20.6633	3.86	1.81e-16	3.4e-15
ENSG00000121060	TRIM25	protein_coding	3591.67	1.37	1.83e-16	3.43e-15
ENSG00000123338	NCKAP1L	protein_coding	3224.24	0.68	1.86e-16	3.49e-15
ENSG00000100852	ARHGAP5	protein_coding	332.795	-1.1	1.91e-16	3.58e-15
ENSG00000100883	SRP54	protein_coding	624.421	0.78	1.92e-16	3.59e-15
ENSG00000135218	CD36	protein_coding	1993.6	1.49	1.97e-16	3.69e-15
ENSG00000175054	ATR	protein_coding	441.719	-0.74	1.99e-16	3.72e-15
ENSG00000047249	ATP6V1H	protein_coding	244.945	0.61	2.01e-16	3.74e-15
ENSG00000143799	PARP1	protein_coding	1185.88	-0.78	2.06e-16	3.84e-15
ENSG00000164105	SAP30	protein_coding	57.3521	1.2	2.12e-16	3.95e-15
ENSG00000129084	PSMA1	protein_coding	215.48	0.81	2.17e-16	4.04e-15
ENSG00000233559	LINC00513	lincRNA	4.88341	4.23	2.26e-16	4.2e-15
ENSG00000142207	URB1	protein_coding	144.966	-1.08	2.27e-16	4.22e-15
ENSG00000128731	HERC2	protein_coding	235.946	-1.04	2.43e-16	4.52e-15
ENSG00000091317	CMTM6	protein_coding	5314.13	1.15	2.46e-16	4.57e-15
ENSG00000166313	APBB1	protein_coding	195.657	-1.38	2.47e-16	4.57e-15
ENSG00000059377	TBXAS1	protein_coding	1585.2	1.12	2.49e-16	4.62e-15
ENSG00000205542	TMSB4X	protein_coding	13036.4	0.88	2.5e-16	4.63e-15
ENSG00000173692	PSMD1	protein_coding	719.911	0.75	2.54e-16	4.7e-15
ENSG00000164430	MB21D1	protein_coding	240.296	1.35	2.61e-16	4.81e-15
ENSG00000107020	PLGRKT	protein_coding	64.9101	1.36	2.66e-16	4.9e-15
ENSG00000143390	RFX5	protein_coding	449.645	-0.68	2.69e-16	4.96e-15
ENSG00000166860	ZBTB39	protein_coding	93.859	-0.98	2.7e-16	4.97e-15
ENSG00000140511	HAPLN3	protein_coding	151.956	-1.26	2.81e-16	5.18e-15
ENSG00000113575	PPP2CA	protein_coding	1398.4	0.72	2.87e-16	5.29e-15
ENSG00000051382	PIK3CB	protein_coding	752.284	0.97	2.96e-16	5.45e-15
ENSG00000225830	ERCC6	protein_coding	230.684	-0.69	3.05e-16	5.6e-15
ENSG00000103264	FBXO31	protein_coding	124.361	-0.96	3.15e-16	5.77e-15
ENSG00000253276	CCDC71L	protein_coding	268.577	1.29	3.37e-16	6.17e-15
ENSG00000138600	SPPL2A	protein_coding	956.707	0.97	3.46e-16	6.34e-15
ENSG00000140743	CDR2	protein_coding	283.673	-1.08	3.57e-16	6.53e-15
ENSG00000242247	ARFGAP3	protein_coding	593.874	0.91	3.74e-16	6.83e-15
ENSG00000180353	HCLS1	protein_coding	8047.31	0.86	3.74e-16	6.83e-15
ENSG00000163659	TIPARP	protein_coding	541.393	1.16	3.74e-16	6.83e-15
ENSG00000145332	KLHL8	protein_coding	466.384	1.18	3.79e-16	6.9e-15
ENSG00000100485	SOS2	protein_coding	1808.74	1.13	3.81e-16	6.94e-15
ENSG00000215196	AC026790.1	antisense	14.8996	2.51	3.95e-16	7.19e-15
ENSG00000164828	SUN1	protein_coding	377.525	-0.78	4.03e-16	7.32e-15
ENSG00000122643	NT5C3A	protein_coding	489.473	0.92	4.03e-16	7.32e-15
ENSG00000101421	CHMP4B	protein_coding	1322.88	0.79	4.12e-16	7.47e-15
ENSG00000168646	AXIN2	protein_coding	71.9732	-1.83	4.14e-16	7.51e-15
ENSG00000159753	CARMIL2	protein_coding	172.062	-1.34	4.21e-16	7.63e-15
ENSG00000005020	SKAP2	protein_coding	2890.15	1.47	4.31e-16	7.81e-15
ENSG00000274211	SOCS7	protein_coding	150.3	-0.77	4.38e-16	7.91e-15
ENSG00000165795	NDRG2	protein_coding	56.5843	-1.19	4.39e-16	7.92e-15
ENSG00000232388	SMIM26	protein_coding	87.465	1.03	4.53e-16	8.18e-15
ENSG00000117090	SLAMF1	protein_coding	255.952	-1.11	4.59e-16	8.28e-15
ENSG00000106605	BLVRA	protein_coding	185.636	0.99	4.62e-16	8.32e-15
ENSG00000134324	LPIN1	protein_coding	491.567	-1.07	4.62e-16	8.32e-15
ENSG00000213096	ZNF254	protein_coding	130.769	1.46	4.62e-16	8.32e-15
ENSG00000164300	SERINC5	protein_coding	810.95	-0.81	4.72e-16	8.48e-15
ENSG00000135506	OS9	protein_coding	2803.82	0.9	4.77e-16	8.56e-15
ENSG00000196151	WDSUB1	protein_coding	83.1833	0.86	4.78e-16	8.58e-15
ENSG00000164609	SLU7	protein_coding	855.246	0.82	4.81e-16	8.62e-15
ENSG00000126353	CCR7	protein_coding	887.363	-1.73	4.81e-16	8.62e-15
ENSG00000083720	OXCT1	protein_coding	217.195	-1	4.83e-16	8.64e-15
ENSG00000069869	NEDD4	protein_coding	121.36	1.94	4.9e-16	8.75e-15
ENSG00000015171	ZMYND11	protein_coding	476.418	-1	5e-16	8.93e-15
ENSG00000122705	CLTA	protein_coding	485.894	0.65	5.07e-16	9.05e-15
ENSG00000166002	SMCO4	protein_coding	124.153	1.32	5.11e-16	9.1e-15
ENSG00000138613	APH1B	protein_coding	378.982	0.88	5.14e-16	9.16e-15
ENSG00000075624	ACTB	protein_coding	78190.5	1.12	5.42e-16	9.65e-15
ENSG00000101150	TPD52L2	protein_coding	1420.03	0.95	5.7e-16	1.01e-14
ENSG00000106853	PTGR1	protein_coding	6.61149	2.91	5.77e-16	1.03e-14
ENSG00000122965	RBM19	protein_coding	226.113	-0.65	5.83e-16	1.03e-14
ENSG00000170915	PAQR8	protein_coding	333.478	-0.99	5.84e-16	1.04e-14
ENSG00000215769	ARHGAP27P1-BPTFP1-KPNA2P3	processed_transcript	86.2998	1.03	5.93e-16	1.05e-14
ENSG00000101445	PPP1R16B	protein_coding	437.022	-1.27	5.94e-16	1.05e-14
ENSG00000271461	AL109809.4	processed_pseudogene	16.7832	2.05	5.97e-16	1.06e-14
ENSG00000204104	TRAF3IP1	protein_coding	76.2571	-0.88	6.04e-16	1.07e-14
ENSG00000196743	GM2A	protein_coding	743.986	1.47	6.07e-16	1.07e-14
ENSG00000132623	ANKEF1	protein_coding	51.1599	-1.38	6.25e-16	1.1e-14
ENSG00000173757	STAT5B	protein_coding	4891.54	0.95	6.43e-16	1.13e-14
ENSG00000164253	WDR41	protein_coding	263.395	0.97	6.44e-16	1.13e-14
ENSG00000256235	SMIM3	protein_coding	105.107	1.12	6.48e-16	1.14e-14
ENSG00000174738	NR1D2	protein_coding	422.672	-1.07	6.56e-16	1.15e-14
ENSG00000093144	ECHDC1	protein_coding	455.866	0.88	6.61e-16	1.16e-14
ENSG00000168653	NDUFS5	protein_coding	101.079	1.51	6.7e-16	1.18e-14
ENSG00000146416	AIG1	protein_coding	117.132	1.08	6.74e-16	1.18e-14
ENSG00000126861	OMG	protein_coding	23.3234	2.18	6.76e-16	1.18e-14
ENSG00000141968	VAV1	protein_coding	1317.11	0.92	6.78e-16	1.19e-14
ENSG00000172086	KRCC1	protein_coding	267.364	1.25	6.81e-16	1.19e-14
ENSG00000140749	IGSF6	protein_coding	4498.6	1.33	6.81e-16	1.19e-14
ENSG00000186918	ZNF395	protein_coding	230.439	-1.08	7.48e-16	1.31e-14
ENSG00000166532	RIMKLB	protein_coding	105.447	-1.02	7.59e-16	1.33e-14
ENSG00000125149	C16orf70	protein_coding	237.532	0.72	7.74e-16	1.35e-14
ENSG00000134108	ARL8B	protein_coding	900.015	0.68	8.01e-16	1.39e-14
ENSG00000196367	TRRAP	protein_coding	646.896	-0.7	8.02e-16	1.4e-14
ENSG00000147475	ERLIN2	protein_coding	314.63	0.93	8.1e-16	1.41e-14
ENSG00000140044	JDP2	protein_coding	293.497	1.23	8.58e-16	1.49e-14
ENSG00000136869	TLR4	protein_coding	4151.64	1.53	8.61e-16	1.49e-14
ENSG00000129538	RNASE1	protein_coding	9.61563	4.05	8.75e-16	1.52e-14
ENSG00000143653	SCCPDH	protein_coding	106.58	1.52	8.77e-16	1.52e-14
ENSG00000164713	BRI3	protein_coding	625.041	1.24	9.06e-16	1.57e-14
ENSG00000184060	ADAP2	protein_coding	211.402	1.16	9.14e-16	1.58e-14
ENSG00000172005	MAL	protein_coding	155.823	-1.52	9.32e-16	1.61e-14
ENSG00000241764	AC002467.1	antisense	16.5338	1.59	9.47e-16	1.64e-14
ENSG00000138107	ACTR1A	protein_coding	777.84	0.67	9.66e-16	1.67e-14
ENSG00000101084	C20orf24	protein_coding	52.0488	1.44	1e-15	1.73e-14
ENSG00000238105	GOLGA2P5	transcribed_unprocessed_pseudogene	122.491	-1.37	1.01e-15	1.74e-14
ENSG00000113163	COL4A3BP	protein_coding	1436.41	0.97	1.01e-15	1.74e-14
ENSG00000163257	DCAF16	protein_coding	410.872	-0.84	1.08e-15	1.86e-14
ENSG00000070061	IKBKAP	protein_coding	438.67	-0.54	1.09e-15	1.88e-14
ENSG00000103222	ABCC1	protein_coding	418.755	-0.64	1.1e-15	1.9e-14
ENSG00000138796	HADH	protein_coding	141.739	-0.87	1.11e-15	1.91e-14
ENSG00000167460	TPM4	protein_coding	2687.86	0.94	1.13e-15	1.93e-14
ENSG00000136874	STX17	protein_coding	143.596	-0.88	1.13e-15	1.94e-14
ENSG00000235192	AC009495.3	lincRNA	22.3948	1.98	1.15e-15	1.97e-14
ENSG00000160185	UBASH3A	protein_coding	187.772	-1.35	1.15e-15	1.97e-14
ENSG00000167065	DUSP18	protein_coding	233.815	0.91	1.15e-15	1.97e-14
ENSG00000128245	YWHAH	protein_coding	773.453	0.79	1.17e-15	2e-14
ENSG00000173200	PARP15	protein_coding	767.066	-1.35	1.17e-15	2e-14
ENSG00000204044	SLC12A5-AS1	antisense	6.15151	3.36	1.19e-15	2.02e-14
ENSG00000120896	SORBS3	protein_coding	95.5809	-1.17	1.19e-15	2.02e-14
ENSG00000187134	AKR1C1	protein_coding	13.4536	3.08	1.19e-15	2.02e-14
ENSG00000138180	CEP55	protein_coding	13.6865	2.28	1.29e-15	2.19e-14
ENSG00000138443	ABI2	protein_coding	236.03	-1.08	1.29e-15	2.19e-14
ENSG00000270157	AC004918.3	sense_intronic	18.6921	-2.33	1.32e-15	2.24e-14
ENSG00000163605	PPP4R2	protein_coding	929.982	1.3	1.35e-15	2.3e-14
ENSG00000164332	UBLCP1	protein_coding	732.563	0.98	1.42e-15	2.41e-14
ENSG00000168056	LTBP3	protein_coding	232.941	-1.22	1.46e-15	2.47e-14
ENSG00000235655	H3F3AP4	processed_pseudogene	440.065	1.7	1.48e-15	2.5e-14
ENSG00000186854	TRABD2A	protein_coding	554.861	-1.77	1.48e-15	2.5e-14
ENSG00000166428	PLD4	protein_coding	45.2408	-1.99	1.54e-15	2.61e-14
ENSG00000119514	GALNT12	protein_coding	57.0225	-1.32	1.57e-15	2.64e-14
ENSG00000131845	ZNF304	protein_coding	103.658	-1.03	1.57e-15	2.65e-14
ENSG00000111729	CLEC4A	protein_coding	28.0168	1.78	1.65e-15	2.77e-14
ENSG00000111674	ENO2	protein_coding	205.965	-1.15	1.65e-15	2.78e-14
ENSG00000165502	RPL36AL	protein_coding	663.881	1.06	1.66e-15	2.79e-14
ENSG00000169905	TOR1AIP2	protein_coding	862.081	0.66	1.66e-15	2.79e-14
ENSG00000179840	PIK3CD-AS1	antisense	20.5342	1.87	1.71e-15	2.87e-14
ENSG00000215244	AL137145.2	lincRNA	56.4015	1.76	1.72e-15	2.88e-14
ENSG00000213347	MXD3	protein_coding	156.968	1.45	1.73e-15	2.9e-14
ENSG00000196810	CTBP1-AS2	antisense	83.7278	-0.95	1.73e-15	2.9e-14
ENSG00000003402	CFLAR	protein_coding	7957.44	1.03	1.8e-15	3.02e-14
ENSG00000228794	LINC01128	processed_transcript	72.1641	-1.35	1.83e-15	3.06e-14
ENSG00000163512	AZI2	protein_coding	418.018	1.1	1.85e-15	3.09e-14
ENSG00000101457	DNTTIP1	protein_coding	304.881	1.03	1.88e-15	3.13e-14
ENSG00000179222	MAGED1	protein_coding	159.489	-1.02	1.9e-15	3.16e-14
ENSG00000171791	BCL2	protein_coding	845.306	-1.19	1.9e-15	3.17e-14
ENSG00000155158	TTC39B	protein_coding	311.964	-1.24	1.95e-15	3.25e-14
ENSG00000175197	DDIT3	protein_coding	69.4974	0.92	1.99e-15	3.31e-14
ENSG00000147044	CASK	protein_coding	178.99	-0.87	1.99e-15	3.32e-14
ENSG00000106348	IMPDH1	protein_coding	1225.14	1.2	2e-15	3.32e-14
ENSG00000173930	SLCO4C1	protein_coding	498.99	1.62	2.02e-15	3.36e-14
ENSG00000124788	ATXN1	protein_coding	1200.8	1.08	2.04e-15	3.39e-14
ENSG00000086666	ZFAND6	protein_coding	502.661	0.79	2.04e-15	3.39e-14
ENSG00000023697	DERA	protein_coding	155.663	0.92	2.06e-15	3.41e-14
ENSG00000123983	ACSL3	protein_coding	518.673	1.19	2.08e-15	3.44e-14
ENSG00000107679	PLEKHA1	protein_coding	452.163	-1.29	2.15e-15	3.55e-14
ENSG00000112333	NR2E1	protein_coding	4.12408	5.45	2.16e-15	3.57e-14
ENSG00000060982	BCAT1	protein_coding	191.592	2.05	2.17e-15	3.58e-14
ENSG00000106771	TMEM245	protein_coding	595.759	-0.75	2.18e-15	3.6e-14
ENSG00000275023	MLLT6	protein_coding	1666.68	-0.86	2.19e-15	3.61e-14
ENSG00000125648	SLC25A23	protein_coding	83.1033	-1.54	2.2e-15	3.63e-14
ENSG00000280088	AC126474.2	TEC	172.794	0.98	2.25e-15	3.7e-14
ENSG00000144802	NFKBIZ	protein_coding	1078.65	1.02	2.26e-15	3.72e-14
ENSG00000198934	MAGEE1	protein_coding	37.1129	-1.59	2.28e-15	3.74e-14
ENSG00000059573	ALDH18A1	protein_coding	176.634	-0.97	2.28e-15	3.75e-14
ENSG00000109332	UBE2D3	protein_coding	4710.21	0.79	2.29e-15	3.76e-14
ENSG00000125304	TM9SF2	protein_coding	3034.75	0.83	2.45e-15	4.02e-14
ENSG00000072849	DERL2	protein_coding	418.792	0.55	2.47e-15	4.04e-14
ENSG00000116991	SIPA1L2	protein_coding	426.435	1.98	2.54e-15	4.15e-14
ENSG00000164924	YWHAZ	protein_coding	10484.1	0.79	2.54e-15	4.15e-14
ENSG00000140941	MAP1LC3B	protein_coding	1552.34	0.77	2.58e-15	4.22e-14
ENSG00000130723	PRRC2B	protein_coding	1324.72	-0.68	2.62e-15	4.28e-14
ENSG00000163348	PYGO2	protein_coding	363.891	-0.64	2.62e-15	4.28e-14
ENSG00000154511	FAM69A	protein_coding	134.891	-1.19	2.66e-15	4.34e-14
ENSG00000029993	HMGB3	protein_coding	24.0287	1.64	2.68e-15	4.36e-14
ENSG00000114978	MOB1A	protein_coding	4421.13	0.68	2.69e-15	4.38e-14
ENSG00000122224	LY9	protein_coding	386.029	-1.29	2.81e-15	4.56e-14
ENSG00000114209	PDCD10	protein_coding	270.575	1.86	2.81e-15	4.56e-14
ENSG00000144028	SNRNP200	protein_coding	1741.29	-0.5	2.82e-15	4.58e-14
ENSG00000085721	RRN3	protein_coding	302.982	-0.69	2.85e-15	4.62e-14
ENSG00000072682	P4HA2	protein_coding	6.16126	2.17	2.88e-15	4.67e-14
ENSG00000162511	LAPTM5	protein_coding	18478.7	0.89	2.93e-15	4.75e-14
ENSG00000105699	LSR	protein_coding	50.9053	-1.64	2.93e-15	4.75e-14
ENSG00000101298	SNPH	protein_coding	49.5615	-1.46	2.98e-15	4.81e-14
ENSG00000196074	SYCP2	protein_coding	114.945	2.01	2.98e-15	4.81e-14
ENSG00000130956	HABP4	protein_coding	134.38	-1.21	3.13e-15	5.06e-14
ENSG00000034053	APBA2	protein_coding	181.384	-1.52	3.15e-15	5.09e-14
ENSG00000135211	TMEM60	protein_coding	109.675	0.93	3.19e-15	5.15e-14
ENSG00000081177	EXD2	protein_coding	73.9485	-0.86	3.34e-15	5.38e-14
ENSG00000211810	TRAV29DV5	TR_V_gene	38.6135	-2.06	3.35e-15	5.4e-14
ENSG00000213463	SYNJ2BP	protein_coding	246.907	-1	3.45e-15	5.55e-14
ENSG00000241468	ATP5J2	protein_coding	124.424	0.9	3.47e-15	5.58e-14
ENSG00000183723	CMTM4	protein_coding	90.6203	1.55	3.52e-15	5.65e-14
ENSG00000151657	KIN	protein_coding	225.415	0.79	3.52e-15	5.66e-14
ENSG00000141428	C18orf21	protein_coding	100.898	0.97	3.58e-15	5.74e-14
ENSG00000125772	GPCPD1	protein_coding	2409.14	1.12	3.59e-15	5.75e-14
ENSG00000166548	TK2	protein_coding	233.035	0.81	3.62e-15	5.79e-14
ENSG00000096968	JAK2	protein_coding	1047.4	1.28	3.63e-15	5.81e-14
ENSG00000135940	COX5B	protein_coding	257.222	0.92	3.64e-15	5.82e-14
ENSG00000129071	MBD4	protein_coding	815.063	0.7	3.66e-15	5.85e-14
ENSG00000136758	YME1L1	protein_coding	1697.05	0.54	3.66e-15	5.85e-14
ENSG00000117834	SLC5A9	protein_coding	16.7124	2.44	3.68e-15	5.87e-14
ENSG00000147854	UHRF2	protein_coding	595.567	-0.71	3.93e-15	6.26e-14
ENSG00000203999	LINC01270	lincRNA	139.331	2.17	3.97e-15	6.32e-14
ENSG00000163798	SLC4A1AP	protein_coding	411.165	0.81	4.03e-15	6.42e-14
ENSG00000115520	COQ10B	protein_coding	318.475	0.81	4.04e-15	6.42e-14
ENSG00000117984	CTSD	protein_coding	796.156	1.48	4.07e-15	6.47e-14
ENSG00000142405	NLRP12	protein_coding	907.073	1.42	4.17e-15	6.62e-14
ENSG00000114735	HEMK1	protein_coding	197.353	-0.99	4.25e-15	6.75e-14
ENSG00000168995	SIGLEC7	protein_coding	239.921	1.12	4.27e-15	6.76e-14
ENSG00000151135	TMEM263	protein_coding	229.541	-1.3	4.28e-15	6.77e-14
ENSG00000136811	ODF2	protein_coding	315.047	-0.57	4.34e-15	6.88e-14
ENSG00000270277	AC009948.3	antisense	63.4379	1.52	4.38e-15	6.93e-14
ENSG00000144566	RAB5A	protein_coding	946.194	0.81	4.53e-15	7.16e-14
ENSG00000138835	RGS3	protein_coding	414.384	1	4.54e-15	7.18e-14
ENSG00000171148	TADA3	protein_coding	605.785	0.7	4.68e-15	7.39e-14
ENSG00000125735	TNFSF14	protein_coding	1218.27	1.35	4.69e-15	7.4e-14
ENSG00000165025	SYK	protein_coding	3170.51	0.93	4.74e-15	7.47e-14
ENSG00000172795	DCP2	protein_coding	2061.61	0.89	4.76e-15	7.49e-14
ENSG00000236438	FAM157A	transcribed_unprocessed_pseudogene	190.42	1.57	4.77e-15	7.5e-14
ENSG00000056558	TRAF1	protein_coding	536.738	-1.02	5.03e-15	7.9e-14
ENSG00000112249	ASCC3	protein_coding	392.279	-0.67	5.07e-15	7.96e-14
ENSG00000076248	UNG	protein_coding	101.743	-1.09	5.15e-15	8.08e-14
ENSG00000100099	HPS4	protein_coding	230.394	-0.8	5.23e-15	8.21e-14
ENSG00000168280	KIF5C	protein_coding	71.3973	-1.29	5.39e-15	8.45e-14
ENSG00000179981	TSHZ1	protein_coding	264.547	-0.85	5.48e-15	8.58e-14
ENSG00000118263	KLF7	protein_coding	1479.75	1.1	5.53e-15	8.66e-14
ENSG00000073737	DHRS9	protein_coding	398.358	1.95	5.71e-15	8.93e-14
ENSG00000182220	ATP6AP2	protein_coding	1901.97	0.71	5.73e-15	8.96e-14
ENSG00000260910	LINC00565	lincRNA	23.568	-2.7	5.74e-15	8.96e-14
ENSG00000102007	PLP2	protein_coding	1330.73	1.86	5.82e-15	9.08e-14
ENSG00000160785	SLC25A44	protein_coding	1080.58	1.06	5.82e-15	9.08e-14
ENSG00000133056	PIK3C2B	protein_coding	191.08	-1.4	5.85e-15	9.11e-14
ENSG00000085117	CD82	protein_coding	639.481	1.37	6.04e-15	9.4e-14
ENSG00000175538	KCNE3	protein_coding	1331.64	1.08	6.19e-15	9.63e-14
ENSG00000197093	GAL3ST4	protein_coding	46.2221	-1.93	6.21e-15	9.65e-14
ENSG00000180769	WDFY3-AS2	processed_transcript	16.8623	2.08	6.22e-15	9.65e-14
ENSG00000185825	BCAP31	protein_coding	743.876	0.71	6.34e-15	9.83e-14
ENSG00000087269	NOP14	protein_coding	367.104	-0.69	6.35e-15	9.85e-14
ENSG00000189241	TSPYL1	protein_coding	818.533	-0.47	6.41e-15	9.93e-14
ENSG00000166913	YWHAB	protein_coding	7665.81	0.77	6.49e-15	1.01e-13
ENSG00000129292	PHF20L1	protein_coding	1433.66	0.89	6.53e-15	1.01e-13
ENSG00000257923	CUX1	protein_coding	989.941	0.93	6.57e-15	1.02e-13
ENSG00000136935	GOLGA1	protein_coding	368.448	1.01	6.61e-15	1.02e-13
ENSG00000253320	AZIN1-AS1	antisense	100.039	1.36	6.73e-15	1.04e-13
ENSG00000177034	MTX3	protein_coding	246.009	-1.11	6.83e-15	1.05e-13
ENSG00000249138	SLED1	transcribed_processed_pseudogene	14.6906	2.3	6.96e-15	1.07e-13
ENSG00000146285	SCML4	protein_coding	392.579	-0.92	7.18e-15	1.11e-13
ENSG00000198585	NUDT16	protein_coding	561.144	0.93	7.3e-15	1.12e-13
ENSG00000100100	PIK3IP1	protein_coding	845.499	-1.29	7.43e-15	1.14e-13
ENSG00000275395	FCGBP	protein_coding	50.2252	-2.78	7.44e-15	1.14e-13
ENSG00000137364	TPMT	protein_coding	195.378	1.03	7.94e-15	1.22e-13
ENSG00000198053	SIRPA	protein_coding	3183.42	1.25	7.97e-15	1.22e-13
ENSG00000258738	AL121603.2	antisense	86.2063	1.31	8.01e-15	1.23e-13
ENSG00000177628	GBA	protein_coding	288.907	1.12	8.12e-15	1.24e-13
ENSG00000109861	CTSC	protein_coding	1998.96	1.2	8.15e-15	1.25e-13
ENSG00000178537	SLC25A20	protein_coding	263.176	0.95	8.18e-15	1.25e-13
ENSG00000211777	TRAV3	TR_V_gene	21.4671	-2.4	8.18e-15	1.25e-13
ENSG00000103091	WDR59	protein_coding	240.549	-0.59	8.39e-15	1.28e-13
ENSG00000168040	FADD	protein_coding	215.541	0.89	8.53e-15	1.3e-13
ENSG00000036549	ZZZ3	protein_coding	275.118	-0.93	8.59e-15	1.31e-13
ENSG00000152518	ZFP36L2	protein_coding	4220.3	-0.89	8.62e-15	1.31e-13
ENSG00000254999	BRK1	protein_coding	743.557	0.82	8.93e-15	1.36e-13
ENSG00000151612	ZNF827	protein_coding	122.204	-1.33	8.94e-15	1.36e-13
ENSG00000099381	SETD1A	protein_coding	186.784	-0.83	9.02e-15	1.37e-13
ENSG00000196943	NOP9	protein_coding	253.061	-0.54	9.15e-15	1.39e-13
ENSG00000197170	PSMD12	protein_coding	576.869	0.81	9.28e-15	1.41e-13
ENSG00000089154	GCN1	protein_coding	492.075	-0.93	9.48e-15	1.44e-13
ENSG00000167680	SEMA6B	protein_coding	17.5929	3.81	9.64e-15	1.46e-13
ENSG00000214106	PAXIP1-AS2	antisense	154.738	-0.77	9.67e-15	1.47e-13
ENSG00000205189	ZBTB10	protein_coding	112.208	-1.18	9.77e-15	1.48e-13
ENSG00000173114	LRRN3	protein_coding	185.481	-3.2	9.85e-15	1.49e-13
ENSG00000178966	RMI1	protein_coding	211.824	0.92	9.89e-15	1.5e-13
ENSG00000094916	CBX5	protein_coding	686.58	-0.94	9.99e-15	1.51e-13
ENSG00000138018	SELENOI	protein_coding	157.311	-0.89	1e-14	1.51e-13
ENSG00000275131	AC241952.1	transcribed_unprocessed_pseudogene	44.3325	-1.41	1.02e-14	1.53e-13
ENSG00000182670	TTC3	protein_coding	1285.38	-0.98	1.02e-14	1.54e-13
ENSG00000222057	RNU4-62P	snRNA	51.8286	1.71	1.03e-14	1.54e-13
ENSG00000130024	PHF10	protein_coding	551.225	-0.82	1.03e-14	1.55e-13
ENSG00000134900	TPP2	protein_coding	842.489	-0.72	1.03e-14	1.55e-13
ENSG00000135960	EDAR	protein_coding	40.5666	-2.43	1.05e-14	1.57e-13
ENSG00000161405	IKZF3	protein_coding	2134.41	-1.27	1.06e-14	1.59e-13
ENSG00000175857	GAPT	protein_coding	830.583	1	1.07e-14	1.6e-13
ENSG00000059588	TARBP1	protein_coding	306.601	-1.16	1.08e-14	1.62e-13
ENSG00000198736	MSRB1	protein_coding	1480.22	1.42	1.11e-14	1.67e-13
ENSG00000167113	COQ4	protein_coding	135.282	-0.93	1.11e-14	1.67e-13
ENSG00000145868	FBXO38	protein_coding	868.94	0.76	1.12e-14	1.67e-13
ENSG00000189077	TMEM120A	protein_coding	179.676	1.23	1.14e-14	1.7e-13
ENSG00000179933	C14orf119	protein_coding	342.692	0.62	1.15e-14	1.71e-13
ENSG00000177105	RHOG	protein_coding	1657.67	1.2	1.15e-14	1.72e-13
ENSG00000103423	DNAJA3	protein_coding	215.827	-0.82	1.17e-14	1.74e-13
ENSG00000106052	TAX1BP1	protein_coding	1191.64	1.17	1.17e-14	1.75e-13
ENSG00000246922	UBAP1L	protein_coding	101.539	-1.07	1.19e-14	1.77e-13
ENSG00000272914	AL359532.1	sense_intronic	25.4527	2.06	1.19e-14	1.77e-13
ENSG00000176225	RTTN	protein_coding	88.8708	-1.13	1.2e-14	1.78e-13
ENSG00000163932	PRKCD	protein_coding	2426.55	1.14	1.2e-14	1.79e-13
ENSG00000256683	ZNF350	protein_coding	217.768	0.77	1.21e-14	1.79e-13
ENSG00000134905	CARS2	protein_coding	627.379	0.67	1.22e-14	1.81e-13
ENSG00000196154	S100A4	protein_coding	3391.86	0.97	1.23e-14	1.82e-13
ENSG00000260719	AC009133.3	antisense	45.3301	-1.4	1.23e-14	1.83e-13
ENSG00000068366	ACSL4	protein_coding	1757.78	1.46	1.24e-14	1.84e-13
ENSG00000071054	MAP4K4	protein_coding	3379.66	0.9	1.25e-14	1.86e-13
ENSG00000146476	ARMT1	protein_coding	268.207	1.03	1.26e-14	1.87e-13
ENSG00000141510	TP53	protein_coding	479.702	-0.68	1.27e-14	1.87e-13
ENSG00000092199	HNRNPC	protein_coding	2823.46	0.65	1.27e-14	1.88e-13
ENSG00000140030	GPR65	protein_coding	765.45	1.08	1.27e-14	1.88e-13
ENSG00000086712	TXLNG	protein_coding	281.958	-0.94	1.29e-14	1.9e-13
ENSG00000067066	SP100	protein_coding	2631.95	0.89	1.32e-14	1.95e-13
ENSG00000183023	SLC8A1	protein_coding	581.015	1.3	1.33e-14	1.96e-13
ENSG00000149970	CNKSR2	protein_coding	36.389	-1.81	1.34e-14	1.98e-13
ENSG00000113269	RNF130	protein_coding	2710.88	0.96	1.35e-14	1.99e-13
ENSG00000041357	PSMA4	protein_coding	387.82	1.26	1.37e-14	2.01e-13
ENSG00000125354	44810	protein_coding	2557.01	-0.82	1.4e-14	2.05e-13
ENSG00000077514	POLD3	protein_coding	275.059	0.81	1.42e-14	2.08e-13
ENSG00000147533	GOLGA7	protein_coding	851.886	0.71	1.42e-14	2.09e-13
ENSG00000183134	PTGDR2	protein_coding	66.6158	-2.11	1.43e-14	2.09e-13
ENSG00000163393	SLC22A15	protein_coding	295.203	1.19	1.44e-14	2.11e-13
ENSG00000188785	ZNF548	protein_coding	225.955	-1.05	1.44e-14	2.11e-13
ENSG00000250069	AC011379.1	sense_intronic	5.58434	2.81	1.5e-14	2.2e-13
ENSG00000188042	ARL4C	protein_coding	1723.08	-1.12	1.51e-14	2.21e-13
ENSG00000184640	44813	protein_coding	3039.04	-0.69	1.55e-14	2.27e-13
ENSG00000110013	SIAE	protein_coding	100.345	0.89	1.59e-14	2.33e-13
ENSG00000116983	HPCAL4	protein_coding	60.4535	-1.98	1.6e-14	2.33e-13
ENSG00000150593	PDCD4	protein_coding	2273.59	-0.64	1.62e-14	2.37e-13
ENSG00000109016	DHRS7B	protein_coding	88.1377	1.04	1.67e-14	2.43e-13
ENSG00000165929	TC2N	protein_coding	959.336	-1.3	1.7e-14	2.48e-13
ENSG00000090316	MAEA	protein_coding	767.469	0.76	1.71e-14	2.48e-13
ENSG00000166797	FAM96A	protein_coding	202.285	0.85	1.71e-14	2.49e-13
ENSG00000105501	SIGLEC5	protein_coding	129.213	1.88	1.79e-14	2.59e-13
ENSG00000117597	DIEXF	protein_coding	224.083	-0.91	1.8e-14	2.61e-13
ENSG00000169902	TPST1	protein_coding	106.276	2	1.8e-14	2.61e-13
ENSG00000198624	CCDC69	protein_coding	1768.85	0.62	1.81e-14	2.63e-13
ENSG00000160213	CSTB	protein_coding	528.853	1.04	1.82e-14	2.64e-13
ENSG00000167613	LAIR1	protein_coding	879.721	1.23	1.83e-14	2.65e-13
ENSG00000116266	STXBP3	protein_coding	1120.16	1.04	1.83e-14	2.65e-13
ENSG00000076685	NT5C2	protein_coding	2145.83	0.82	1.84e-14	2.65e-13
ENSG00000106100	NOD1	protein_coding	163.597	-0.73	1.88e-14	2.72e-13
ENSG00000064999	ANKS1A	protein_coding	263.54	1.01	1.94e-14	2.81e-13
ENSG00000163820	FYCO1	protein_coding	333.227	-0.65	1.98e-14	2.85e-13
ENSG00000086102	NFX1	protein_coding	517.076	-0.58	2e-14	2.88e-13
ENSG00000150459	SAP18	protein_coding	969.236	0.49	2e-14	2.88e-13
ENSG00000163803	PLB1	protein_coding	390.042	2.09	2e-14	2.88e-13
ENSG00000178935	ZNF552	protein_coding	183.114	0.76	2.02e-14	2.91e-13
ENSG00000197223	C1D	protein_coding	141.481	1	2.06e-14	2.96e-13
ENSG00000170734	POLH	protein_coding	141.654	-0.74	2.06e-14	2.96e-13
ENSG00000111666	CHPT1	protein_coding	687.692	1.52	2.07e-14	2.97e-13
ENSG00000136861	CDK5RAP2	protein_coding	664.501	1.21	2.11e-14	3.02e-13
ENSG00000110002	VWA5A	protein_coding	118.528	1.48	2.11e-14	3.02e-13
ENSG00000062716	VMP1	protein_coding	4925.87	0.98	2.12e-14	3.04e-13
ENSG00000130856	ZNF236	protein_coding	152.743	-0.82	2.13e-14	3.05e-13
ENSG00000131475	VPS25	protein_coding	125.046	0.96	2.16e-14	3.09e-13
ENSG00000205423	CNEP1R1	protein_coding	477.28	1.04	2.21e-14	3.16e-13
ENSG00000197601	FAR1	protein_coding	1939.04	1.26	2.27e-14	3.24e-13
ENSG00000103194	USP10	protein_coding	1562.5	0.9	2.31e-14	3.29e-13
ENSG00000131797	CLUHP3	transcribed_unprocessed_pseudogene	146.977	-1.33	2.34e-14	3.33e-13
ENSG00000182541	LIMK2	protein_coding	2389.02	1.35	2.46e-14	3.51e-13
ENSG00000075303	SLC25A40	protein_coding	547.925	1.32	2.47e-14	3.52e-13
ENSG00000178913	TAF7	protein_coding	989.019	1.01	2.49e-14	3.54e-13
ENSG00000083097	DOPEY1	protein_coding	346.163	-0.85	2.6e-14	3.7e-13
ENSG00000137265	IRF4	protein_coding	297.326	-1.43	2.6e-14	3.7e-13
ENSG00000232931	LINC00342	lincRNA	225.96	-1.12	2.65e-14	3.76e-13
ENSG00000114739	ACVR2B	protein_coding	84.7244	-1.45	2.65e-14	3.77e-13
ENSG00000256745	AP002784.2	processed_pseudogene	13.2821	1.96	2.66e-14	3.78e-13
ENSG00000005156	LIG3	protein_coding	226.892	-0.71	2.75e-14	3.9e-13
ENSG00000137501	SYTL2	protein_coding	317.461	-1.41	2.75e-14	3.9e-13
ENSG00000149418	ST14	protein_coding	126.264	1.64	2.77e-14	3.92e-13
ENSG00000109047	RCVRN	protein_coding	9.65846	2.49	2.8e-14	3.96e-13
ENSG00000139714	MORN3	protein_coding	51.3151	-1.44	2.82e-14	3.99e-13
ENSG00000146376	ARHGAP18	protein_coding	231.13	1.09	2.84e-14	4.01e-13
ENSG00000110514	MADD	protein_coding	594.708	-0.63	2.85e-14	4.02e-13
ENSG00000185339	TCN2	protein_coding	62.8098	2	2.86e-14	4.03e-13
ENSG00000112394	SLC16A10	protein_coding	64.3454	-2.09	2.88e-14	4.06e-13
ENSG00000135686	KLHL36	protein_coding	620.958	-0.65	2.96e-14	4.17e-13
ENSG00000145365	TIFA	protein_coding	297.025	1.33	2.96e-14	4.17e-13
ENSG00000111775	COX6A1	protein_coding	109.575	0.97	2.99e-14	4.2e-13
ENSG00000164080	RAD54L2	protein_coding	289.702	-0.59	3.01e-14	4.23e-13
ENSG00000251369	ZNF550	protein_coding	113.694	-1.15	3.04e-14	4.28e-13
ENSG00000023909	GCLM	protein_coding	307.191	1.41	3.05e-14	4.28e-13
ENSG00000248593	DSTNP2	transcribed_unprocessed_pseudogene	51.626	1.09	3.13e-14	4.39e-13
ENSG00000136111	TBC1D4	protein_coding	535.8	-1.49	3.19e-14	4.47e-13
ENSG00000206356	AC114324.1	processed_pseudogene	10.3037	3.51	3.21e-14	4.5e-13
ENSG00000024862	CCDC28A	protein_coding	332.709	0.79	3.27e-14	4.58e-13
ENSG00000111801	BTN3A3	protein_coding	925.573	-1.01	3.27e-14	4.58e-13
ENSG00000166326	TRIM44	protein_coding	1175.03	-0.7	3.3e-14	4.61e-13
ENSG00000178038	ALS2CL	protein_coding	58.149	-1.94	3.39e-14	4.73e-13
ENSG00000219626	FAM228B	protein_coding	81.5106	1.07	3.41e-14	4.76e-13
ENSG00000143252	SDHC	protein_coding	570.733	0.67	3.41e-14	4.76e-13
ENSG00000113319	RASGRF2	protein_coding	212.335	-1.67	3.42e-14	4.77e-13
ENSG00000180979	LRRC57	protein_coding	229.326	0.54	3.45e-14	4.81e-13
ENSG00000145907	G3BP1	protein_coding	1619.53	-0.58	3.51e-14	4.89e-13
ENSG00000128340	RAC2	protein_coding	4321.44	0.85	3.52e-14	4.9e-13
ENSG00000054282	SDCCAG8	protein_coding	170.9	0.81	3.52e-14	4.9e-13
ENSG00000118971	CCND2	protein_coding	1501.68	-0.89	3.66e-14	5.09e-13
ENSG00000130724	CHMP2A	protein_coding	1040.03	1	3.73e-14	5.18e-13
ENSG00000162869	PPP1R21	protein_coding	555.793	0.62	3.86e-14	5.36e-13
ENSG00000107341	UBE2R2	protein_coding	2691.39	1.13	3.88e-14	5.38e-13
ENSG00000105514	RAB3D	protein_coding	2640.15	1.21	3.89e-14	5.39e-13
ENSG00000083937	CHMP2B	protein_coding	570.428	1.06	3.91e-14	5.42e-13
ENSG00000183011	NAA38	protein_coding	37.2383	1.1	3.94e-14	5.45e-13
ENSG00000171055	FEZ2	protein_coding	315.65	0.79	3.97e-14	5.49e-13
ENSG00000151779	NBAS	protein_coding	283.747	-0.6	3.97e-14	5.49e-13
ENSG00000112118	MCM3	protein_coding	382.203	-0.78	4.01e-14	5.54e-13
ENSG00000174136	RGMB	protein_coding	72.6652	-1.76	4.05e-14	5.59e-13
ENSG00000109685	NSD2	protein_coding	311.936	-0.67	4.06e-14	5.6e-13
ENSG00000282939	AC245088.2	TR_V_gene	39.6907	-1.83	4.06e-14	5.6e-13
ENSG00000147408	CSGALNACT1	protein_coding	600.25	1.35	4.14e-14	5.7e-13
ENSG00000184787	UBE2G2	protein_coding	914.132	-0.58	4.15e-14	5.72e-13
ENSG00000157350	ST3GAL2	protein_coding	760.836	1.08	4.2e-14	5.78e-13
ENSG00000109452	INPP4B	protein_coding	595.672	-1.59	4.24e-14	5.83e-13
ENSG00000104660	LEPROTL1	protein_coding	1019.47	-0.7	4.25e-14	5.84e-13
ENSG00000147202	DIAPH2	protein_coding	284.797	0.82	4.26e-14	5.85e-13
ENSG00000014919	COX15	protein_coding	380.902	0.62	4.28e-14	5.87e-13
ENSG00000135048	TMEM2	protein_coding	1216.13	0.93	4.31e-14	5.91e-13
ENSG00000167555	ZNF528	protein_coding	115.029	-1.19	4.35e-14	5.96e-13
ENSG00000131174	COX7B	protein_coding	112.538	1.48	4.41e-14	6.04e-13
ENSG00000135414	GDF11	protein_coding	123.437	-1.09	4.45e-14	6.08e-13
ENSG00000160593	JAML	protein_coding	11196.8	0.94	4.45e-14	6.08e-13
ENSG00000120860	WASHC3	protein_coding	161.443	1.05	4.46e-14	6.09e-13
ENSG00000010810	FYN	protein_coding	1873.33	-0.61	4.47e-14	6.11e-13
ENSG00000117758	STX12	protein_coding	638.82	0.77	4.62e-14	6.3e-13
ENSG00000138767	CNOT6L	protein_coding	1409.45	-0.65	4.63e-14	6.31e-13
ENSG00000164941	INTS8	protein_coding	649.395	0.54	4.63e-14	6.32e-13
ENSG00000140374	ETFA	protein_coding	345.868	0.8	4.69e-14	6.38e-13
ENSG00000108405	P2RX1	protein_coding	419.456	1.55	4.83e-14	6.58e-13
ENSG00000135632	SMYD5	protein_coding	99.0653	-0.96	4.9e-14	6.67e-13
ENSG00000199562	RNU6-37P	snRNA	2.17794	3.25	4.96e-14	6.75e-13
ENSG00000127804	METTL16	protein_coding	317.694	-0.77	4.99e-14	6.77e-13
ENSG00000177674	AGTRAP	protein_coding	419.141	1.34	5.02e-14	6.82e-13
ENSG00000197102	DYNC1H1	protein_coding	1502.56	-0.64	5.13e-14	6.95e-13
ENSG00000135047	CTSL	protein_coding	108.657	1.83	5.2e-14	7.05e-13
ENSG00000107771	CCSER2	protein_coding	617.853	-0.68	5.24e-14	7.1e-13
ENSG00000177663	IL17RA	protein_coding	4758.31	1.16	5.26e-14	7.12e-13
ENSG00000108588	CCDC47	protein_coding	568.118	0.75	5.32e-14	7.2e-13
ENSG00000030419	IKZF2	protein_coding	269.258	-1.85	5.33e-14	7.2e-13
ENSG00000223799	IL10RB-AS1	antisense	40.0246	1.53	5.37e-14	7.26e-13
ENSG00000151150	ANK3	protein_coding	159.681	-1.47	5.43e-14	7.34e-13
ENSG00000174373	RALGAPA1	protein_coding	162.352	-0.93	5.52e-14	7.45e-13
ENSG00000138434	SSFA2	protein_coding	1021.02	1.03	5.52e-14	7.45e-13
ENSG00000069345	DNAJA2	protein_coding	723.053	0.66	5.61e-14	7.57e-13
ENSG00000129465	RIPK3	protein_coding	171.534	0.86	5.68e-14	7.65e-13
ENSG00000271109	AC008555.5	lincRNA	55.1906	-1.42	5.73e-14	7.72e-13
ENSG00000080815	PSEN1	protein_coding	1810.19	0.78	5.8e-14	7.8e-13
ENSG00000003509	NDUFAF7	protein_coding	168.938	1.15	5.86e-14	7.87e-13
ENSG00000121057	AKAP1	protein_coding	143.459	-0.87	5.98e-14	8.03e-13
ENSG00000165650	PDZD8	protein_coding	721.698	1.29	6.14e-14	8.24e-13
ENSG00000088808	PPP1R13B	protein_coding	95.8588	-1.08	6.25e-14	8.38e-13
ENSG00000154358	OBSCN	protein_coding	164.261	-1.63	6.32e-14	8.48e-13
ENSG00000103187	COTL1	protein_coding	8930.83	0.9	6.37e-14	8.54e-13
ENSG00000109472	CPE	protein_coding	2.4159	4.54	6.39e-14	8.56e-13
ENSG00000152465	NMT2	protein_coding	263.917	-1.45	6.41e-14	8.58e-13
ENSG00000133063	CHIT1	protein_coding	26.9274	2.38	6.42e-14	8.59e-13
ENSG00000180953	ST20	protein_coding	358.122	1.28	6.56e-14	8.77e-13
ENSG00000158825	CDA	protein_coding	613.559	1.56	6.59e-14	8.8e-13
ENSG00000240891	PLCXD2	protein_coding	130.894	-1.21	6.67e-14	8.9e-13
ENSG00000142046	TMEM91	protein_coding	196.656	1.1	6.71e-14	8.94e-13
ENSG00000135473	PAN2	protein_coding	304.154	-0.69	6.87e-14	9.15e-13
ENSG00000087502	ERGIC2	protein_coding	356.887	1.17	6.99e-14	9.31e-13
ENSG00000204388	HSPA1B	protein_coding	131.279	1.82	7.02e-14	9.35e-13
ENSG00000078246	TULP3	protein_coding	65.2319	-1.03	7.04e-14	9.37e-13
ENSG00000245848	CEBPA	protein_coding	275.181	1.31	7.17e-14	9.53e-13
ENSG00000116044	NFE2L2	protein_coding	1381.89	0.86	7.28e-14	9.68e-13
ENSG00000124571	XPO5	protein_coding	257.782	-0.67	7.35e-14	9.76e-13
ENSG00000160803	UBQLN4	protein_coding	164.348	-0.81	7.37e-14	9.77e-13
ENSG00000197635	DPP4	protein_coding	372.046	-1.42	7.41e-14	9.83e-13
ENSG00000133131	MORC4	protein_coding	65.9405	-1.41	7.43e-14	9.85e-13
ENSG00000232450	AL133517.1	transcribed_processed_pseudogene	6.2856	2.14	7.45e-14	9.86e-13
ENSG00000182118	FAM89A	protein_coding	31.5241	2.19	7.54e-14	9.97e-13
ENSG00000165733	BMS1	protein_coding	380.303	-0.67	7.57e-14	1e-12
ENSG00000080561	MID2	protein_coding	20.675	-1.84	7.67e-14	1.01e-12
ENSG00000261269	AC093278.2	sense_overlapping	28.9842	1.45	7.81e-14	1.03e-12
ENSG00000167850	CD300C	protein_coding	103.306	1.35	7.86e-14	1.04e-12
ENSG00000186132	C2orf76	protein_coding	20.631	1.79	8e-14	1.06e-12
ENSG00000054116	TRAPPC3	protein_coding	346.822	0.52	8.05e-14	1.06e-12
ENSG00000152818	UTRN	protein_coding	1607.91	-0.67	8.14e-14	1.07e-12
ENSG00000103994	ZNF106	protein_coding	2504.62	0.86	8.18e-14	1.08e-12
ENSG00000096006	CRISP3	protein_coding	129.687	3.21	8.28e-14	1.09e-12
ENSG00000154710	RABGEF1	protein_coding	32.908	1.21	8.32e-14	1.09e-12
ENSG00000106723	SPIN1	protein_coding	284.56	-0.61	8.38e-14	1.1e-12
ENSG00000198105	ZNF248	protein_coding	114.078	-1.08	8.43e-14	1.11e-12
ENSG00000198225	FKBP1C	protein_coding	39.6783	1.75	8.47e-14	1.11e-12
ENSG00000148057	IDNK	protein_coding	68.405	1.71	8.53e-14	1.12e-12
ENSG00000156171	DRAM2	protein_coding	421.694	0.74	8.56e-14	1.12e-12
ENSG00000247400	DNAJC3-AS1	lincRNA	73.6308	1.2	8.6e-14	1.13e-12
ENSG00000156232	WHAMM	protein_coding	254.912	-0.52	8.64e-14	1.13e-12
[truncated: 19,020 more rows]

## Sheet: Supplementary Table S4
Supplementtary Table S4 Enriched KEGG terms for AP-related differential expressed genes (FDR<0.05）
[truncated: 51 more rows]

[truncated: 6 more sheets: Supplementary Table S5, Supplementary Table S6, Supplementary Table S7, Supplementary Table S8, Supplementary Table S9, Supplementary Table S10]
